# Supplementary material for: Transcriptome Responses of Atlantic Salmon (Salmo salar L.) to Viral and Bacterial Pathogens, Inflammation, and Stress
Source: Front Immunol. 2021 Sep 21;12:705601. doi: 10.3389/fimmu.2021.705601 (PMC8490804; doi:10.3389/fimmu.2021.705601)
Supplement: Supplementary File — Contains two sheets. List – all annotated genes with ranks in TMs. Data – contrasts used for meta-analyses. Microarrays contain different probes to the same genes; identifiers are in columns C and D. Data are contrasts (log2-expression ratios of treated to controls). Rows 3 – identifiers, line 4 – source (cells, tissues and origin), line 5 – treatment. Missing and insignificant data (no differential expression) are highlighted with colour. [file Table_1.xlsx]

## Sheet: List
A - gene symbol, B, C - identifiers on microarray platforms, F-I - ranks in trascription modules
Responses to viruses (VRG), pathogenic bacteria (BACT), inflammation (INFL) and stress
Locus	Salgeno ID	SIQ6 ID	Cromosome	Gene	VRG	BACT	INFL	Stress
rsad2	Ssa#NM_001140939.1	Omy#S15341095	ssa09	Radical S-adenosyl methionine domain-containing protein 2; Viperin (rsad(	3	0	2	0
LOC106594559	Ssa#DN139772	Ssa#DN139772		Barrier-to-autointegration factor (banf)	3	0	0	0
dhx58	Ssa#NM_001140177.1	Ssa#GRASP209154815	ssa03	Probable ATP-dependent RNA helicase DHX58	3	0	0	0
LOC106589386	Ssa#XM_014179290.1	Ssa#GRASP209156101	ssa28	Interferon-induced protein with tetratricopeptide repeats 5-2	3	0	2	0
LOC106578962	Ssa#XM_014158291.1	Ssa#GRASP209156101		Interferon-induced protein with tetratricopeptide repeats 5-2	3	0	0	0
LOC106607153	Ssa#XM_014187807.1	Ssa#KSS3657		Very large inducible GTPase 1-2	3	2	0	0
LOC106607151	Ssa#XM_014203786.1	Ssa#KSS3657		Very large inducible GTPase 1-2	3	0	0	0
LOC106574173	Ssa#XM_014149842.1	Ssa#KSSb2765	ssa16	Receptor transporting protein 3 (rtp3)	3	0	0	0
LOC106566099	Ssa#XM_014133954.1	Ssa#S32000097	ssa01	Radical S-adenosyl methionine domain-containing protein 2; Viperin	3	0	0	0
LOC100136541	Ssa#NM_001123640.1	Ssa#S35549782	ssa24	ISG15-like	3	0	3	0
ubl1	Ssa#NM_001141230.1	Ssa#S35549782		ubiquitin-like protein	3	0	0	0
ubl1	Ssa#XM_014161156.1	Ssa#S35549782		ubiquitin-like protein	3	0	0	0
LOC106610287	Ssa#XM_014209560.1	Ssa#S35555468	ssa08	Similar to hect domain and RLD3	3	0	0	0
LOC106610967	Ssa#XM_014210715.1	Ssa#S35671378	ssa09	Sacsin	3	0	0	0
LOC100194720	Ssa#XM_014194811.1	Ssa#S46933882	ssa04	Gig2	3	0	3	0
r1441	Ssa#NM_001141354.1	Ssa#S48429509		Probable E3 ubiquitin-protein ligase RNF144A-A	3	0	0	0
LOC106588383	Ssa#XM_014177300.1	Ssa#S50837982	ssa27	VHSV-inducible protein-3	3	0	0	0
rtp3	Ssa#NM_001141116.2			Receptor-transporting protein 3	3	0	0	0
LOC106570620	Ssa#XM_014143085.1			Receptor-transporting protein 3-like	3	0	0	0
cd9	Ssa#NM_001123541.2	Omy#S51823851		CD9 protein	2	0	0	0
LOC106578012	Ssa#XM_014156544.1	Ssa#CL51Contig1	ssa02	Urokinase plasminogen activator, CD87	2	0	2	0
LOC106594559	Ssa#XM_014185925.1	Ssa#CL95Contig1		Barrier-to-autointegration factor (banf)	2	0	0	0
vps52	Ssa#XM_014141727.1	Ssa#GRASP148362146	ssa14	Vacuolar protein sorting-associated protein 52 homolog	2	0	0	0
mx	Ssa#NM_001139918.1	Ssa#GRASP209153085	ssa12	Mx	2	0	2	0
srk2	Ssa#NM_001140611.1	Ssa#GRASP209730585	ssa07	SRK2 tyrosine kinase	2	0	0	0
c25ha	Ssa#NM_001140862.1	Ssa#GRASP209732475	ssa28	Cholesterol 25-hydroxylase-like protein A	2	1	1	1
209734939	Ssa#NM_001252361.1	Ssa#GRASP209734939		interferon regulatory factor 1	2	0	0	0
dck	Ssa#XM_014140010.1	Ssa#GRASP209735047	ssa01	Deoxycytidine kinase	2	0	0	0
irf-3	Ssa#NM_001172282.1	Ssa#GRASP223648493	ssa19	interferon regulatory factor 3	2	0	0	0
LOC106590896	Ssa#XM_014182073.1	Ssa#KSS1939		Gig1-1	2	0	0	0
LOC106596519	Ssa#XM_014203788.1	Ssa#KSS3657	ssa06	Very large inducible GTPase 1-2	2	0	3	0
LOC106578623	Ssa#XM_014157635.1	Ssa#KSS4679	ssa19	zinc finger protein 420-like	2	0	0	0
LOC106608979	Ssa#XM_014207267.1	Ssa#S18855772	ssa07	TRIM21-like	2	0	2	0
ifna2	Ssa#NM_001123570.1	Ssa#S18892255		interferon alpha 2	2	0	0	0
LOC100136587	Ssa#NM_001123675.1	Ssa#S18892315	ssa12	Mx3	2	0	1	0
LOC106602317	Ssa#XM_014194869.1	Ssa#S30241799	ssa04	Ubiquitin protein ligase E3A, hect domain	2	0	0	0
LOC106573916	Ssa#XM_014149374.1	Ssa#S30269828	ssa16	Interferon-induced protein 44-1	2	0	0	0
LOC106596088	Ssa#XM_014190655.1	Ssa#S30276405		Suppressor of cytokine signaling 1-like (LOC106591927)	2	0	0	0
LOC100194722	Ssa#XM_014197070.1	Ssa#S30282627	ssa01	Gig1-2	2	0	0	0
LOC106602661	Ssa#XM_014195414.1	Ssa#S30289627	ssa04	Ubiquitin-protein ligase HERC6	2	0	0	0
helz2	Ssa#XM_014168091.1	Ssa#S31963491	ssa22	Peroxisomal proliferator-activated receptor A-interacting complex 285 kDa-2	2	0	0	0
LOC106578964	Ssa#XM_014158292.1	Ssa#S31971912	ssa19	Interferon-induced protein with tetratricopeptide repeats 5-1	2	0	0	0
LOC106578729	Ssa#XM_014157857.1	Ssa#S35469734		eukaryotic translation initiation factor 4 gamma, 3-2	2	0	0	0
xxx	Ssa#S35528745	Ssa#S35528745		Gig2-3	2	0	0	0
LOC106590246	Ssa#XM_014181049.1	Ssa#S35550575	ssa29	Patched domain containing 3 (PTCHD3)	2	0	2	0
LOC106609653	Ssa#XM_014208617.1	Ssa#S35669786	ssa07	Poly polymerase 12-2	2	0	0	0
LOC106590148	Ssa#XM_014180798.1	Ssa#S35695414	ssa29	Fish virus induced TRIM-7	2	0	0	0
cmpk2	Ssa#NM_001123619.1	Ssa#S40667279	ssa09	thymidylate kinase	2	0	0	0
LOC100194553	Ssa#NM_001139639.1	Ssa#S46932440	ssa14	VHSV-induced protein-1	2	0	0	0
LOC100196683	Ssa#XM_014194809.1	Ssa#S46933886	ssa04	Gig2-4	2	0	0	0
xaf1	Ssa#NM_001141454.1	Ssa#S47726724	ssa20	XIAP-associated factor 1	2	0	0	0
cxl10	Ssa#NM_001141028.1	Ssa#S47728457	ssa11	C-X-C motif chemokine 10	2	1	0	0
LOC106583673	Ssa#XM_014168158.1	Ssa#S48395929	ssa22	NFX1-type zinc finger containing protein	2	0	0	0
LOC106577966	Ssa#XM_014156464.1	Ssa#TC106398	ssa18	TRIM39	2	0	0	0
LOC106595751	Ssa#XM_014187130.1	Ssa#TC65895		Tripartite motif-containing protein 35	2	0	0	0
LOC106592401	Ssa#XM_014183743.1			GTPase IMAP family member 7	2	0	0	0
LOC106565851	Ssa#XM_014133445.1			Nicotinamide phosphoribosyltransferase	2	0	0	0
LOC106576452	Ssa#XM_014153643.1			poly [ADP-ribose] polymerase 12-like	2	0	0	0
LOC106600701	Ssa#XM_014192263.1			TRIM-47	2	0	0	0
LOC106563179	Ssa#XM_014128486.1	Omy#S18156896	ssa11	Poly [ADP-ribose] polymerase 14	1	0	0	0
LOC106561579	Ssa#XM_014125683.1	Ssa#CA049335		Fish virus induced TRIM-11	1	0	0	0
LOC106577641	Ssa#XM_014155941.1	Ssa#CL349Contig1	ssa18	Plac 8-like	1	0	0	0
LOC106574784	Ssa#XM_014150871.1	Ssa#CL424Contig1		protein asteroid homolog 1-like	1	0	0	0
LOC106574762	Ssa#XM_014150818.1	Ssa#CL424Contig1	ssa02	protein asteroid homolog 1-like	1	0	0	0
LOC106574482	Ssa#XM_014150386.1	Ssa#CL457Contig1	ssa16	Ras-related C3 botulinum toxin substrate 2 precursor putative mRNA, complete cds	1	0	0	0
LOC106583431	Ssa#XM_014167583.1	Ssa#DW541953	ssa22	Interferon-induced protein 44	1	0	0	0
LOC106564659	Ssa#XM_014130851.1	Ssa#DW579399		tripartite motif-containing protein 65-like	1	0	0	0
LOC106577240	Ssa#XM_014155164.1	Ssa#DY696021	ssa18	CMRF35-like molecule 7 (clm7), X1	1	0	0	0
LOC106584677	Ssa#XM_014170183.1	Ssa#DY701534	ssa23	Tripartite motif containing TRIM 25	1	0	0	0
LOC106582240	Ssa#XM_014165110.1	Ssa#DY724702		interferon-induced guanylate-binding protein 1-like	1	0	0	0
LOC106579703	Ssa#XM_014159841.1	Ssa#EG786166	ssa19	PaTched Related family member	1	0	2	0
LOC106611765	Ssa#XM_014212316.1	Ssa#EG831743	ssa09	Fox family transcription factor FoxO1a.1	1	0	0	0
sycc	Ssa#NM_001139920.1	Ssa#GRASP209153131		Cysteine--tRNA ligase, cytoplasmic	1	0	0	0
LOC100136558	Ssa#XM_014149896.1	Ssa#GRASP209155193	ssa16	STAT1a	1	0	0	0
LOC106561473	Ssa#XM_014125469.1	Ssa#GRASP209155627		E3 ubiquitin/ISG15 ligase	1	0	0	0
LOC106587644	Ssa#XM_014176219.1	Ssa#GRASP209155627		Fish virus induced TRIM-5	1	0	0	0
LOC106561474	Ssa#XM_014125470.1	Ssa#GRASP209155627		Fish virus induced TRIM-7	1	0	0	0
LOC106561501	Ssa#XM_014125546.1	Ssa#GRASP209155627		Fish virus induced TRIM-7	1	0	0	0
LOC106568982	Ssa#XM_014139914.1	Ssa#GRASP209155627		Fish virus induced TRIM-7	1	0	0	0
LOC106593683	Ssa#XM_014185054.1	Ssa#GRASP209155627		Fish virus induced TRIM-7	1	0	0	0
LOC106597452	Ssa#XM_014188648.1	Ssa#GRASP209155627		Fish virus induced TRIM-7	1	0	0	0
LOC106590148	Ssa#XM_014180795.1	Ssa#GRASP209155627	ssa29	Fish virus induced TRIM-7	1	0	0	0
LOC106587646	Ssa#XM_014176221.1	Ssa#GRASP209155627	ssa26	Fish virus induced TRIM-7	1	0	0	0
ifi44	Ssa#NM_001140400.1	Ssa#GRASP209155649	ssa14	Interferon-induced protein 44	1	1	0	0
dram1	Ssa#NM_001140657.1	Ssa#GRASP209730895	ssa07	Damage-regulated autophagy modulator	1	0	0	0
LOC106567757	Ssa#XM_014137459.1	Ssa#GRASP209733951	ssa13	galectin-9-like	1	0	0	0
LOC106586142	Ssa#XM_014173036.1	Ssa#GRASP209735717	ssa25	Signal transducer and activator of transcription 1-alpha/beta	1	0	0	0
stat1	Ssa#NM_001141285.1	Ssa#GRASP209735717	ssa21	STAT1a	1	0	0	0
tf2b	Ssa#NM_001141297.1	Ssa#GRASP209735867	ssa03	Transcription initiation factor IIB	1	0	0	0
LOC106585878	Ssa#XM_014172597.1	Ssa#GRASP209737465	ssa24	C-C motif chemokine 19-4	1	2	2	0
LOC106586018	Ssa#XM_014172797.1	Ssa#GRASP223647433	ssa25	P2Y purinoceptor 8-like	1	0	0	0
LOC106607104	Ssa#XM_014203707.1	Ssa#GRASP223647619	ssa06	CD9-1	1	0	0	0
LOC106580169	Ssa#XM_014160930.1	Ssa#GRASP223647705	ssa20	Aquaporin-1	1	0	0	0
cd68	Ssa#NM_001165385.1	Ssa#GRASP223647721	ssa07	Macrosialin CD68	1	0	0	0
LOC106586857	Ssa#XM_014174580.1	Ssa#GRASP223647953	ssa25	interleukin-10 receptor subunit beta-like	1	0	0	0
LOC106573172	Ssa#XM_014147896.1	Ssa#GRASP223648291	ssa16	Poly polymerase 12-1	1	0	0	0
lg3bp	Ssa#NM_001141791.1	Ssa#GRASP223648341	ssa06	Galectin-3-binding protein	1	0	1	0
mov10	Ssa#NM_001173703.1	Ssa#GRASP223648457	ssa17	helicase MOV-10	1	0	0	0
cf113	Ssa#NM_001173714.1	Ssa#GRASP223648527	ssa02	Zinc finger protein C6orf113 homolog	1	0	0	0
LOC106565855	Ssa#XM_014133457.1	Ssa#GRASP223672078	ssa01	C-C motif chemokine 19 precursor-1	1	0	0	0
223672662	Ssa#GRASP223672662	Ssa#GRASP223672662		Proteasome subunit beta type-8 precursor	1	0	0	0
LOC106575703	Ssa#XM_014152352.1	Ssa#KSS2990	ssa17	Transmembrane	1	1	0	0
ubil	Ssa#NM_001141322.1	Ssa#KSS3245		Ubiquitin-like protein-2	1	0	0	0
LOC100380659	Ssa#XM_014188287.1	Ssa#KSS4306	ssa03	E3 ubiquitin-protein ligase RNF213	1	0	0	0
ddx58	Ssa#S18874908	Ssa#S18874908		Retinoic acid-inducible gene-I-1	1	0	0	0
bafb	Ssa#XM_014198390.1	Ssa#S18888942	ssa04	Unknown	1	0	0	0
hs90a	Ssa#NM_001173702.1	Ssa#S30268702	ssa15	Heat shock protein 90, alpha	1	1	2	0
LOC106606683	Ssa#XM_014203025.1	Ssa#S30284365	ssa06	Endoribonuclease; ERN2	1	0	0	0
LOC106600688	Ssa#XM_014192239.1	Ssa#S30284908	ssa03	Poly (ADP-ribose) polymerase family 14	1	0	0	0
LOC106601757	Ssa#XM_014194110.1	Ssa#S30296047	ssa03	sterile alpha motif domain-containing protein 9-like	1	0	0	0
LOC106612549	Ssa#XM_014213790.1	Ssa#S31970040	ssa09	L-amino-acid oxidase	1	0	0	0
LOC106561186	Ssa#XM_014124865.1	Ssa#S31983950	ssa10	Fish virus induced TRIM-10	1	0	0	0
irf7	Ssa#NM_001136548.1	Ssa#S31997342	ssa16	interferon regulatory factor 7	1	0	0	0
stat2	Ssa#NM_001145424.1	Ssa#S32012561		Stat1 alpha/beta	1	0	0	0
LOC106565797	Ssa#XM_014133340.1	Ssa#S34550845		opioid growth factor receptor-like	1	0	0	0
LOC100136421	Ssa#XM_014166528.1	Ssa#S34550845	ssa22	opioid growth factor receptor-like protein 1	1	0	0	0
LOC106610327	Ssa#S35519305	Ssa#S35519305		Gig2-6	1	0	0	0
ifih1	Ssa#XM_014164133.1	Ssa#S35534453	ssa21	Probable ATP-dependent helicase LGP2	1	0	0	0
LOC106563178	Ssa#XM_014128485.1	Ssa#S35559165	ssa11	Poly [ADP-ribose] polymerase 14	1	0	0	0
LOC106605836	Ssa#XM_014201808.1	Ssa#S35562993		CD209 antigen-like protein E (c209e)	1	0	0	0
LOC106576261	Ssa#XM_014153341.1	Ssa#S35581710	ssa17	ubl carboxyl-terminal hydrolase 18-like	1	0	0	0
LOC106609500	Ssa#XM_014208380.1	Ssa#S35582005	ssa07	TRIM 35	1	0	0	0
IgH	Ssa#NP_001134852.1_42900	Ssa#S35583399		IgH-locus	1	0	0	0
rn135	Ssa#NM_001141402.1	Ssa#S35591745		RING finger protein 135	1	0	0	0
LOC106602323	Ssa#XM_014194882.1	Ssa#S35594657	ssa04	E3 ubiquitin-protein ligase	1	0	0	0
LOC106572181	Ssa#XM_014146103.1	Ssa#S35595553	ssa15	TNF decoy receptor	1	3	2	0
LOC106610327	Ssa#XM_014209619.1	Ssa#S35599900	ssa08	interferon-inducible protein Gig2-like	1	0	0	0
LOC106583734	Ssa#XM_014168278.1	Ssa#S35602638	ssa02	TRIM39 protein	1	0	0	0
Ssa#XM_014140379.1	Ssa#XM_014140379.1	Ssa#S35669662		Poly(ADP-ribose) glycohydrolase	1	0	0	0
LOC106583651	Ssa#XM_014168089.1	Ssa#S35693907	ssa22	Peroxisomal proliferator-activated receptor A-interacting complex 285 kDa-3	1	0	0	0
LOC106601834	Ssa#XM_014194235.1	Ssa#S35704313		Poly [ADP-ribose] polymerase 14	1	0	0	0
tap2b	Ssa#NM_001140074.1	Ssa#S43839106		Antigen peptide transporter	1	0	0	0
LOC100194683	Ssa#XM_014180873.1	Ssa#S46933943		uncharacterized LOC100194683	1	0	0	0
LOC106588399	Ssa#XM_014177341.1	Ssa#S47726660	ssa27	Proteasome subunit beta type-9-A like	1	0	0	0
LOC106588400	Ssa#XM_014177342.1	Ssa#S47728374	ssa27	proteasome beta 8 subunit E2	1	0	0	0
LOC106584634	Ssa#XM_014170118.1	Ssa#S48413956	ssa23	Fish virus induced TRIM-7	1	0	0	0
LOC100380740	Ssa#XM_014155741.1	Ssa#S50837367	ssa18	Perilipin	1	1	2	0
LOC100380855	Ssa#XM_014152971.1	Ssa#S50837444	ssa17	Nicotinamide phosphoribosyltransferase-1	1	0	0	0
LOC100194553	Ssa#XM_014141497.1	Ssa#S50837781	ssa14	VHSV-induced protein-1	1	0	0	0
ddx58	Ssa#NM_001163699.1	Ssa#S52891614	ssa18	Retinoic acid-inducible gene-I-1	1	0	0	0
nampt	Ssa#XM_014125919.1	Ssa#STIR16344	ssa10	Nicotinamide phosphoribosyltransferase-1	1	0	0	0
LOC106566065	Ssa#XM_014133886.1	Ssa#TC102663	ssa12	Ubiquitin-like modifier activating enzyme 1	1	0	0	0
LOC106592293	Ssa#XM_014183624.1	Ssa#TC104112		GTPase IMAP family member 7	1	0	0	0
LOC106592611	Ssa#XM_014183950.1	Ssa#TC104112		GTPase IMAP family member 7	1	0	0	0
irf7b	Ssa#NM_001171850.1	Ssa#TC107831	ssa10	interferon regulatory factor 7B	1	0	0	0
LOC106561188	Ssa#XM_014124866.1	Ssa#TC112969	ssa10	Fish virus induced TRIM-5	1	0	0	0
i20ra	Ssa#NM_001141080.1	Ssa#TC71868	ssa21	Interleukin-20 receptor alpha chain	1	0	0	0
LOC106597928	Ssa#XM_014189036.1	Ssa#TC74922		Fish virus induced TRIM-4	1	0	0	0
LOC106577766	Ssa#XM_014156093.1	Ssa#TC75889	ssa18	Interferon-induced very large GTPase 1	1	0	0	0
LOC106563993	Ssa#XM_014129953.1	Ssa#TC82460		Pseudogene with tubulin tyrosine ligase-like family member 6a TC1 transposase-like sequences	1	0	0	0
LOC106589450	Ssa#XM_014179447.1	Ssa#TC86798		Poly [ADP-ribose] polymerase 9 [PARP-9]	1	0	0	0
LOC106578113	Ssa#XM_014156712.1			circularly permutated Ras protein 1-like	1	0	0	0
LOC106579159	Ssa#XM_014158765.1			E3 ubiquitin-protein ligase DTX3L	1	0	0	0
LOC106593357	Ssa#XM_014184697.1			GTPase IMAP family member 7	1	0	0	0
Ssa#XM_014187543.1	Ssa#XM_014187543.1			Poly(ADP-ribose) glycohydrolase	1	0	0	0
LOC106574776	Ssa#XM_014150844.1			protein asteroid homolog 1-like	1	0	0	0
LOC106602018	Ssa#XM_014194461.1			Similar to IFN-inducible Gig1	1	0	0	0
LOC106608837	Ssa#XM_014207008.1			Ubiquitin carboxyl-terminal hydrolase 47	1	0	0	0
LOC106574022	Ssa#XM_014149532.1	Omy#BX083478	ssa16	Alpha-N-acetylgalactosaminide alpha-2,6-sialyltransferase 6	0	0	1	0
ncf1	Omy#BX861424	Omy#BX861424		Neutrophil cytosolic factor 1	0	1	2	0
	Omy#CA345885	Omy#CA345885		glutathione peroxidase type 2	0	1	0	0
LOC106594833	Ssa#XM_014186219.1	Omy#CA360344		Vacuolar protein sorting-associated protein 13B	0	0	I(-1)	0
LOC106568949	Ssa#XM_014139822.1	Omy#CA366795	z	Phosphoinositide-3-kinase, regulatory subunit, polypeptide 2	0	-1	0	0
LOC106599005	Ssa#XM_014190044.1	Omy#CA366795	z	Phosphoinositide-3-kinase, regulatory subunit, polypeptide 2	0	-1	0	0
LOC106570678	Ssa#XM_014143149.1	Omy#CA378631	ssa14	Regulator of G-protein-signaling 8 - Ident 42	0	1	0	0
tlr13	Ssa#NM_001140388.1	Omy#CA379099	ssa19	Toll-like receptor 21	0	1	0	0
LOC106610627	Ssa#XM_014210052.1	Omy#CB498431		Enah/Vasp-like b	0	0	I(-1)	0
LOC106603277	Ssa#XM_014196713.1	Omy#CX716766		Seizure protein 6 homolog	0	0	I(-1)	0
LOC106576401	Ssa#XM_014153542.1	Omy#DV200037	ssa17	Fish virus induced TRIM-10	0	1	0	0
LOC106566391	Ssa#XM_014134365.1	Omy#EST1-3A_B03	ssa13	Natterin-like protein	0	2	1	1
nattl	Ssa#XM_014134357.1	Omy#EST1-3A_B03	ssa13	Natterin-like protein	0	3	0	0
nattl	Ssa#NM_001140837.1	Omy#EST1-3A_B03	ssa13	Natterin-like protein	0	2	0	0
LOC106592833	Ssa#XM_014184179.1	Omy#EST1-3A_B03		Natterin-like protein	0	2	0	0
LOC106597996	Ssa#XM_014189092.1	Omy#EST1-3A_B03		natterin-like protein (LOC106598085)	0	2	0	0
LOC106603939	Ssa#XM_014198192.1	Omy#S15340838		Adrenergic receptor, beta 3a	0	0	I(-1)	0
LOC106580659	Ssa#XM_014161958.1	Omy#S18094020	ssa02	RAB11a, member RAS oncogene family, like	0	1	0	0
	Omy#S18162663	Omy#S18162663		Transmembrane protein 100	0	1	0	0
LOC106581080	Ssa#XM_014162793.1	Omy#S18170445	ssa20	C5a anaphylatoxin chemotactic receptor 1	0	2	0	0
LOC106612975	Ssa#XM_014214744.1	Omy#S18170445	ssa09	C5a anaphylatoxin chemotactic receptor [C5a-R]	0	1	0	0
il11	Ssa#XM_014152521.1	Omy#S22610346	ssa02	interleukin-11	0	0	1	0
LOC106605846	Ssa#XM_014201821.1	Omy#S22610346	ssa05	interleukin-11-like	0	2	0	0
LOC100136447	Ssa#NM_001123580.1	Omy#S23931051	ssa05	C type lectin receptor B	0	2	0	0
LOC106599446	Ssa#XM_014190681.1	Omy#S23931051		C type lectin receptor B (LOC100136447), X1	0	2	0	0
tnfaip3	Ssa#XM_014179931.1	Omy#S31925537	ssa28	Tumor necrosis factor alpha-induced protein 3	0	1	0	0
LOC106562147	Ssa#XM_014126799.1	Omy#S34308968	ssa11	Cartilage intermediate layer protein 1	0	0	1	0
LOC106569443	Ssa#XM_014140798.1	Omy#S34423413	ssa14	Matrix metalloproteinase 14a	0	1	0	0
LOC106570220	Ssa#XM_014142309.1	Omy#S34424325	ssa14	CMP-N-acetylneuraminate-beta-galactosamide-alpha-2, 3-sialyltransferase 1-like	0	1	0	0
LOC106563505	Ssa#XM_014129157.1	Omy#S50901614	ssa11	Cofilin-2	0	0	1	0
LOC106602245	Ssa#XM_014194764.1	Ssa#BG934527	ssa04	CD209 antigen-like protein	0	2	0	0
LOC106586187	Ssa#XM_014173159.1	Ssa#BQ035799	ssa25	dipeptidyl peptidase 4-like	0	1	0	0
stap2	Ssa#XM_014216449.1	Ssa#CA040146	ssa10	Signal-transducing adaptor protein 2	0	1	0	0
LOC106578945	Ssa#XM_014158248.1	Ssa#CB512053	ssa19	Inositol polyphosphate multikinase	0	1	0	0
LOC106570827	Ssa#XM_014143376.1	Ssa#CB515455	ssa15	SEC14-like protein 2	0	1	0	0
LOC106606647	Ssa#XM_014202990.1	Ssa#CK879362	ssa06	NADPH oxidase organizer 1a	0	1	0	0
LOC106565443	Ssa#XM_014132587.1	Ssa#CK898979	ssa12	matrix metalloproteinase-19-like	0	3	0	0
mmp19	Ssa#XM_014167201.1	Ssa#CK898979	ssa22	matrix metallopeptidase 19	0	1	0	0
LOC106562274	Ssa#XM_014127044.1	Ssa#CL120Contig1	ssa11	Cytochrome b-245 light chain	0	1	0	0
LOC106587384	Ssa#XM_014175738.1	Ssa#CL120Contig1	ssa26	Cytochrome b-245 light chain	0	1	0	0
LOC100136449	Ssa#NM_001123582.1	Ssa#CL122Contig1	ssa24	interleukin-1 beta	0	2	0	0
LOC106570815	Ssa#XM_014143360.1	Ssa#CL122Contig1	ssa15	interleukin-1 beta-like	0	1	0	0
LOC100380666	Ssa#XM_014128513.1	Ssa#CL175Contig1	ssa11	Myeloperoxidase (mpo)	0	1	1	0
LOC106585901	Ssa#XM_014172635.1	Ssa#CL231Contig1	ssa24	uncharacterized LOC106585901	0	1	0	0
LOC106565426	Ssa#XM_014132544.1	Ssa#CL233Contig1	ssa12	Cathepsin Z	0	1	1	0
LOC106611914	Ssa#XM_014212572.1	Ssa#CL245Contig1	ssa09	D-aspartate oxidase	0	1	0	2
LOC106612597	Ssa#XM_014213897.1	Ssa#CL263Contig1	ssa09	sushi domain-containing protein 6-like	0	2	1	0
LOC106580860	Ssa#XM_014162353.1	Ssa#CL263Contig1	ssa20	sushi domain-containing protein 6-like	0	1	0	0
LOC106613721	Ssa#XM_014216266.1	Ssa#CL287Contig1	ssa10	Minor histocompatibility protein HA-1	0	0	1	0
LOC106569461	Ssa#XM_014140830.1	Ssa#CL287Contig1		Minor histocompatibility protein HA-1	0	1	0	0
LOC106563690	Ssa#XM_014129493.1	Ssa#CL350Contig1	ssa11	ATP-binding cassette transporter sub-family G member 2b	0	0	1	0
LOC106567761	Ssa#XM_014137467.1	Ssa#CL363Contig1	ssa13	Voltage-dependent P/Q-type calcium channel subunit alpha	0	2	2	0
LOC100380728	Ssa#XM_014143548.1	Ssa#CL373Contig1	ssa15	Fructose-1,6-bisphosphatase 2	0	2	0	0
LOC106593443	Ssa#XM_014184776.1	Ssa#CL373Contig1		Fructose-1,6-bisphosphatase 2	0	1	0	0
LOC106606792	Ssa#XM_014203148.1	Ssa#CL430Contig1	ssa06	Immediate early response 2-1	0	0	0	1
LOC106592726	Ssa#XM_014184050.1	Ssa#CL430Contig1		Immediate early response 2-1	0	1	0	0
LOC106578009	Ssa#XM_014156531.1	Ssa#CL51Contig1	ssa02	Urokinase plasminogen activator	0	1	0	0
LOC106604583	Ssa#CN442491	Ssa#CN442491		Leukocyte cell-derived chemotaxin 2-1	0	3	0	0
LOC106563153	Ssa#XM_014128416.1	Ssa#CX357013	ssa11	ATPase_ Ca++ transporting_ cardiac muscle_ slow twitch 2a	0	1	0	0
LOC106560835	Ssa#XM_014149070.1	Ssa#DN139351		Transcriptional repressor CTCF	0	0	I(-1)	0
LOC106569202	Ssa#DW181447	Ssa#DW181447		Myosin, heavy chain b	0	0	I(-1)	0
LOC106592503	Ssa#XM_014183849.1	Ssa#DW541656		GRB2-related adapter protein-like (LOC106590884)	0	2	0	0
snd1	Ssa#XM_014153685.1	Ssa#DW542317	ssa17	Staphylococcal nuclease domain-containing protein 1	0	1	0	0
LOC106606196	Ssa#XM_014202326.1	Ssa#DW543050	ssa06	Solute carrier family 16	0	2	0	0
LOC106591418	Ssa#XM_014182635.1	Ssa#DW545494	z	Angiopoietin 1	0	-1	0	0
ubxn2a	Ssa#XM_014205722.1	Ssa#DW550031	z	UBX domain protein 2A	0	-1	0	0
LOC106579978	Ssa#XM_014160459.1	Ssa#DW562886	ssa20	Multiple epidermal growth factor-like domains protein 9	0	1	0	0
LOC106590989	Ssa#XM_014182165.1	Ssa#DW572110	ssa02	Sialoadhesin-like CD169	0	1	0	0
lamc2	Ssa#XM_014190671.1	Ssa#DW578432	ssa03	laminin, gamma 2	0	1	0	0
LOC106606429	Ssa#XM_014202622.1	Ssa#DW578491	ssa06	Suppressor of cytokine signaling 3b	0	2	0	0
LOC106569469	Ssa#XM_014140845.1	Ssa#DW581713	ssa14	uncharacterized LOC106569469	0	1	0	0
LOC106585767	Ssa#XM_014172357.1	Ssa#DY696862		Ras GTPase-activating protein 1	0	0	I(-1)	0
chrdl2	Ssa#XM_014196303.1	Ssa#DY708672	z	Chordin-like protein	0	-1	0	0
LOC100380735	Ssa#XM_014135783.1	Ssa#DY717444	ssa13	Polypeptide N-acetylgalactosaminyltransferase 3	0	1	0	0
LOC106586623	Ssa#XM_014174107.1	Ssa#DY727638	ssa25	immunoglobulin superfamily member 3-like	0	1	0	0
LOC106590406	Ssa#XM_014181393.1	Ssa#DY738910	z	Glutamic pyruvate transaminase	0	-1	0	0
LOC106605972	Ssa#XM_014201998.1	Ssa#DY741412	ssa05	G-protein coupled receptor 20	0	1	0	0
LOC106589825	Ssa#XM_014180207.1	Ssa#EG647671	ssa28	Hexokinase 2	0	1	0	0
LOC106576365	Ssa#XM_014153489.1	Ssa#EG755693	ssa17	Proline-rich protein 5	0	1	0	0
LOC106581656	Ssa#XM_014163840.1	Ssa#EG761949	ssa21	Leucine-rich repeat flightless-interacting protein 1	0	1	0	0
LOC106610422	Ssa#XM_014209789.1	Ssa#EG797971	ssa08	C-type lectin domain family 4 member E-like	0	2	0	0
LOC106608947	Ssa#XM_014207192.1	Ssa#EG809754	ssa07	Plasminogen activator inhibitor 1	0	1	0	0
LOC106592699	Ssa#XM_014184028.1	Ssa#EG845042		Cysteine-rich protein 2 - Ident 51	0	1	0	0
LOC106575190	Ssa#XM_014151516.1	Ssa#EG865277	ssa17	Inhibin_ beta B	0	1	0	0
ccl21	Ssa#NM_001141267.2	Ssa#EG870251	z	interleukin-6	0	-1	0	0
ccl21	Ssa#XM_014141165.1	Ssa#EG870251	z	interleukin-6	0	-1	0	0
LOC106563084	Ssa#XM_014128307.1	Ssa#EG892408	ssa11	Multiple C2 and transmembrane domain-containing pr	0	1	0	0
LOC106583934	Ssa#XM_014168623.1	Ssa#EG893818	ssa23	Claudin-18	0	2	0	0
	Ssa#EG898533	Ssa#EG898533		interferon-gamma receptor alpha chain	0	1	0	0
LOC106577908	Ssa#XM_014156349.1	Ssa#EG921817	ssa02	IGF-like family receptor 1	0	1	0	0
LOC106578310	Ssa#XM_014156997.1	Ssa#EG921817	ssa02	IGF-like family receptor 1	0	1	0	0
znrf1	Ssa#XM_014124370.1	Ssa#EG922586	ssa10	E3 ubiquitin protein ligase ZNRF1	0	1	0	0
LOC106573647	Ssa#XM_014148886.1	Ssa#EG922586	ssa16	E3 ubiquitin-protein ligase znrf1-like	0	1	0	0
LOC106589265	Ssa#XM_014178995.1	Ssa#EG940152	ssa28	gamma-tubulin complex component 2-like	0	2	0	0
cdd	Ssa#NM_001146593.1	Ssa#GI223646523	ssa22	Cytidine deaminase	0	2	2	0
loxe3	Ssa#NM_001139774.1	Ssa#GRASP209147548	ssa08	Epidermis-type lipoxygenase 3	0	2	0	0
LOC106593018	Ssa#XM_014184364.1	Ssa#GRASP209147548		arachidonate 15-lipoxygenase B-like	0	1	0	0
LOC106602287	Ssa#XM_014194820.1	Ssa#GRASP209147548	ssa04	hydroperoxide isomerase ALOXE3-like	0	1	0	0
LOC106588484	Ssa#XM_014177574.1	Ssa#GRASP209147850	ssa27	Lysophospholipase I	0	1	0	0
LOC106610793	Ssa#XM_014210379.1	Ssa#GRASP209148057	ssa09	interactor protein for cytohesin exchange factors 1-like	0	1	0	0
pim1	Ssa#NM_001139796.1	Ssa#GRASP209148369	ssa13	pim-1 oncogene	0	1	0	0
LOC106591034	Ssa#XM_014182204.1	Ssa#GRASP209149882		Glycogenin 1a	0	1	0	0
LOC106573756	Ssa#XM_014149093.1	Ssa#GRASP209150415		Aspartate aminotransferase, mitochondrial	0	0	I(-1)	0
htra1	Ssa#NM_001141717.1	Ssa#GRASP209150748		Serine protease HTRA1	0	0	I(-1)	0
lich	Ssa#NM_001139859.1	Ssa#GRASP209150777	ssa28	Lysosomal acid lipase/cholesteryl ester hydrolase (lipa)	0	0	1	0
dab2	Ssa#NM_001139877.1	Ssa#GRASP209151356	ssa01	Disabled homolog 2	0	0	1	0
junb	Ssa#NM_001139901.1	Ssa#GRASP209152284	ssa02	Jun B-1	0	0	2	2
LOC106599940	Ssa#NM_001141724.1	Ssa#GRASP209153479	ssa13	Glucose-6-phosphate 1-dehydrogenase	0	1	0	0
LOC106599940	Ssa#XM_014191280.1	Ssa#GRASP209153479		Glucose-6-phosphate 1-dehydrogenase	0	1	0	0
LOC106571947	Ssa#XM_014145545.1	Ssa#GRASP209153479	ssa15	Glucose-6-phosphate dehydrogenase	0	1	0	0
bpi	Ssa#NM_001141727.1	Ssa#GRASP209153899	ssa13	Bactericidal permeability-increasing protein	0	0	1	0
angl4	Ssa#NM_001139941.1	Ssa#GRASP209153907	ssa03	Angiopoietin-related protein 4	0	0	0	1
hck	Ssa#XM_014134422.1	Ssa#GRASP209153957	ssa13	Src-family tyrosine kinase SCK	0	1	3	0
LOC106572127	Ssa#XM_014145987.1	Ssa#GRASP209153957	ssa15	Src-family tyrosine kinase SCK	0	2	0	0
klhl6	Ssa#NM_001139979.1	Ssa#GRASP209154051	ssa21	Kelch-like protein 6	0	1	1	0
LOC106604232	Ssa#XM_014198696.1	Ssa#GRASP209154075		Cyclin-G1	0	0	I(-1)	0
LOC106592528	Ssa#XM_014183870.1	Ssa#GRASP209154193		P-selectin-like	0	3	0	0
LOC106610845	Ssa#XM_014210475.1	Ssa#GRASP209154277		Actin, alpha 1a, skeletal muscle	0	0	I(-1)	0
fyb	Ssa#NM_001140039.1	Ssa#GRASP209154289	ssa13	FYN-binding protein	0	1	0	0
LOC106563559	Ssa#XM_014129257.1	Ssa#GRASP209154289	ssa01	FYN-binding protein-like	0	1	0	0
abi1	Ssa#NM_001140064.1	Ssa#GRASP209154391	ssa03	Abl interactor 1	0	1	1	0
trf	Ssa#NM_001123655.1	Ssa#GRASP209154423	ssa03	Serotransferrin 2	0	3	0	0
LOC106600490	Ssa#XM_014191876.1	Ssa#GRASP209154447		Myelin protein zero	0	0	I(-1)	0
LOC106581250	Ssa#XM_014163174.1	Ssa#GRASP209154455	ssa20	Kinase suppressor of Ras 1	0	0	1	0
igfbp6	Ssa#NM_001123650.1	Ssa#GRASP209154473	ssa15	IGF binding protein 6	0	1	0	0
LOC106601428	Ssa#XM_014193642.1	Ssa#GRASP209154487	ssa03	Rho GDP dissociation inhibitor	0	1	0	0
LOC106601108	Ssa#XM_014193035.1	Ssa#GRASP209154515	ssa03	Ig-like	0	1	0	0
LOC106600218	Ssa#NM_001140097.1	Ssa#GRASP209154523	ssa14	Transglutaminase 1 like 1	0	0	1	0
LOC106566237	Ssa#XM_014134127.1	Ssa#GRASP209154541	ssa12	5-aminolevulinate synthase, nonspecific, mitochondrial-like	0	2	0	0
LOC106611136	Ssa#XM_014211026.1	Ssa#GRASP209154585	ssa09	Ornithine decarboxylase	0	0	1	1
odc1	Ssa#XM_014192087.1	Ssa#GRASP209154585	ssa01	Ornithine decarboxylase	0	1	2	0
lkha4	Ssa#NM_001140120.1	Ssa#GRASP209154603	ssa07	Leukotriene A-4 hydrolase	0	1	0	0
LOC106605457	Ssa#XM_014201141.1	Ssa#GRASP209154607	ssa05	zinc transporter ZIP1-like	0	0	1	0
ier2	Ssa#NM_001140121.1	Ssa#GRASP209154611	ssa12	Immediate early response 2-2	0	1	0	2
LOC106605088	Ssa#XM_014200382.1	Ssa#GRASP209154647	ssa05	C-type lectin domain family 4 member E-like	0	1	0	0
hgfa	Ssa#NM_001140139.1	Ssa#GRASP209154669		hepatocyte growth factor a	0	1	0	0
LOC106592262	Ssa#XM_014183583.1	Ssa#GRASP209154703		Cytochrome P450 4F3	0	1	0	0
LOC106578810	Ssa#XM_014157984.1	Ssa#GRASP209154713	ssa19	Proactivator polypeptide precursor	0	0	1	0
erf3b	Ssa#NM_001140159.1	Ssa#GRASP209154747	ssa06	G1 to S phase transition 1, like	0	0	1	0
mspd2	Ssa#NM_001140174.1	Ssa#GRASP209154799	ssa25	Motile sperm domain containing 2	0	0	1	0
csf3r	Ssa#XM_014167081.1	Ssa#GRASP209154821	ssa02	granulocyte colony-stimulating factor receptor	0	1	1	0
LOC106604553	Ssa#XM_014199306.1	Ssa#GRASP209154863	ssa05	SAM and SH3 domain-containing protein 3-like	0	1	2	0
	Ssa#GRASP209154877	Ssa#GRASP209154877		Adenylosuccinate synthetase isozyme 1	0	0	I(-1)	0
grp78	Ssa#NM_001141642.1	Ssa#GRASP209155091	ssa11	78 kDa glucose-regulated protein	0	0	1	0
LOC106563456	Ssa#XM_014129062.1	Ssa#GRASP209155093	ssa11	Fermitin family	0	0	1	0
card9	Ssa#NM_001140277.1	Ssa#GRASP209155203	ssa20	caspase recruitment domain family, member 9	0	1	0	0
LOC106566776	Ssa#XM_014135161.1	Ssa#GRASP209155205	ssa13	hyaluronidase-3-like	0	1	0	0
cxb6	Ssa#NM_001140280.1	Ssa#GRASP209155213	ssa25	Gap junction beta-6 protein	0	1	1	0
LOC106603383	Ssa#XM_014196993.1	Ssa#GRASP209155425		Glycoprotein M6Bb	0	0	I(-1)	0
spat2	Ssa#NM_001140371.1	Ssa#GRASP209155543	ssa11	5-formyltetrahydrofolate cyclo-ligase	0	0	1	0
LOC106612070	Ssa#XM_014212891.1	Ssa#GRASP209155583	ssa09	Fermitin family homolog 3	0	1	1	0
LOC106605366	Ssa#XM_014200900.1	Ssa#GRASP209155657		Collagen_ type IV_ alpha 5 (Alport syndrome) - Ident 38	0	0	1	0
LOC106576755	Ssa#XM_014154126.1	Ssa#GRASP209155737	ssa18	E3 ubiquitin-protein ligase rnf146	0	2	0	0
oxer1	Ssa#XM_014200594.1	Ssa#GRASP209155737	ssa01	oxoeicosanoid	0	1	0	0
al3a2	Ssa#XM_014212659.1	Ssa#GRASP209155747	ssa09	Fatty aldehyde dehydrogenase	0	0	1	0
LOC106608341	Ssa#NM_001141801.1	Ssa#GRASP209155773	ssa03	Tyrosine-protein kinase HCK	0	0	1	0
rgs14	Ssa#NM_001140441.1	Ssa#GRASP209155797	ssa09	Regulator of G-protein signalling 14 - Ident 43	0	0	1	0
agt	Ssa#NM_001140446.1	Ssa#GRASP209155811	ssa28	Angiotensinogen (angt)	0	3	0	1
tisb	Ssa#NM_001140451.1	Ssa#GRASP209155825		Butyrate response factor 1	0	0	0	1
mag	Ssa#NM_001140455.1	Ssa#GRASP209155845	ssa27	Myelin-associated glycoprotein	0	2	2	0
mmp9	Ssa#NM_001140457.1	Ssa#GRASP209155851	ssa15	Matrix metalloproteinase-9	0	3	3	2
ripk4	Ssa#NM_001140473.1	Ssa#GRASP209155917	ssa18	receptor-interacting serine-threonine kinase 4	0	1	0	0
arl4c	Ssa#NM_001140477.1	Ssa#GRASP209155931	ssa25	ADP-ribosylation factor-like protein 4C	0	1	0	0
LOC106608881	Ssa#XM_014207078.1	Ssa#GRASP209155937		Microfibril-associated glycoprotein 3	0	0	I(-1)	0
mmsa	Ssa#NM_001142716.1	Ssa#GRASP209155965		Aldehyde dehydrogenase 6 family, member A1	0	0	I(-1)	0
hcls1	Ssa#NM_001141811.1	Ssa#GRASP209155997	ssa07	Hematopoietic lineage cell-specific protein (hcls1)	0	0	1	0
LOC106564527	Ssa#XM_014130650.1	Ssa#GRASP209155997	ssa12	Hematopoietic lineage cell-specific protein (hcls1)	0	1	0	0
LOC106607757	Ssa#XM_014205065.1	Ssa#GRASP209156021	ssa06	Enoyl-[acyl-carrier-protein] reductase mitochondrial	0	2	0	0
vpp3	Ssa#NM_001141813.1	Ssa#GRASP209156027	ssa09	T cell immune regulator	0	1	0	0
LOC106604771	Ssa#XM_014199791.1	Ssa#GRASP209156027	ssa05	V-type proton ATPase 116 kDa subunit a isoform 3-like	0	1	0	0
c1qtnf5	Ssa#NM_001140506.1	Ssa#GRASP209156039	ssa09	C1q TNF-related protein 5, C1QTNF5	0	0	1	0
mmp13	Ssa#NM_001140524.1	Ssa#GRASP209156091	ssa04	MMP 13 or Collagenase 3	0	3	2	2
LOC106574143	Ssa#XM_014149775.1	Ssa#GRASP209156093	ssa16	Guanine nucleotide binding protein	0	1	0	0
LOC100380727	Ssa#XM_014147562.1	Ssa#GRASP209156131	ssa15	Transketolase b	0	1	0	0
LOC106599053	Ssa#XM_014190108.1	Ssa#GRASP209156131		transketolase-like protein 2 (LOC100380727)	0	1	0	0
LOC106585939	Ssa#XM_014172689.1	Ssa#GRASP209156133	ssa24	Endothelial lipase	0	1	0	0
LOC106582887	Ssa#XM_014166473.1	Ssa#GRASP209156159	ssa22	Transcription factor MafB [Maf-B]	0	0	1	0
spd2a	Ssa#NM_001146354.1	Ssa#GRASP209156245	ssa12	neutrophil cytosolic factor 4	0	0	3	0
cd53	Ssa#NM_001140576.1	Ssa#GRASP209730301	ssa24	Leukocyte surface antigen CD53	0	0	1	0
LOC106560846	Ssa#XM_014124215.1	Ssa#GRASP209730423	ssa01	leucine-rich repeat-containing protein 20-like	0	1	0	0
LOC106567183	Ssa#XM_014136194.1	Ssa#GRASP209730537	ssa13	CD63 antigen-like	0	0	1	0
LOC106561879	Ssa#XM_014126156.1	Ssa#GRASP209730577		Glyoxalase 1	0	0	I(-1)	0
plek	Ssa#NM_001140639.1	Ssa#GRASP209730791	ssa01	Pleckstrin	0	1	0	0
LOC106611950	Ssa#XM_014212652.1	Ssa#GRASP209730977	ssa09	gastrotropin-like	0	0	1	0
LOC106595660	Ssa#XM_014187025.1	Ssa#GRASP209731275		interleukin 8	0	3	0	0
mip2a	Ssa#NM_001141422.2	Ssa#GRASP209731275	ssa03	Macrophage inflammatory protein 2-alpha	0	3	0	0
pkhf1	Ssa#NM_001140738.1	Ssa#GRASP209731469	ssa26	Pleckstrin homology domain-containing family F member 1	0	1	2	0
LOC106590030	Ssa#XM_014180523.1	Ssa#GRASP209731837	ssa02	heme oxygenase-like	0	1	0	0
LOC106590330	Ssa#XM_014181218.1	Ssa#GRASP209731837	ssa02	heme oxygenase-like	0	1	0	0
LOC106573516	Ssa#XM_014148637.1	Ssa#GRASP209731971	ssa16	pro-cathepsin H-like	0	1	0	0
LOC106579045	Ssa#XM_014158472.1	Ssa#GRASP209732475	ssa19	cholesterol 25-hydroxylase-like protein	0	2	0	0
LOC106568950	Ssa#XM_014139824.1	Ssa#GRASP209732609	ssa14	gamma-interferon-inducible lysosomal thiol reductase-like	0	0	1	0
ankrd9	Ssa#XM_014211162.1	Ssa#GRASP209732611		ankyrin repeat domain 9	0	0	I(-1)	0
LOC106606748	Ssa#XM_014203110.1	Ssa#GRASP209733231	ssa06	immunoglobulin superfamily member 6-like	0	1	0	0
LOC106598773	Ssa#XM_014129057.1	Ssa#GRASP209733315		heat shock protein 30-like (LOC106563452)	0	0	1	1
LOC106598773	Ssa#XM_014189781.1	Ssa#GRASP209733315		heat shock protein 30-like (LOC106563452)	0	0	1	0
rnt2	Ssa#XM_014213709.1	Ssa#GRASP209733367	ssa09	Ribonuclease T2	0	0	1	0
LOC106607056	Ssa#XM_014203617.1	Ssa#GRASP209733623	ssa06	heme oxygenase-like	0	0	1	0
LOC106601306	Ssa#XM_014193414.1	Ssa#GRASP209733623	ssa03	heme oxygenase-like	0	1	0	0
LOC106601031	Ssa#XM_014192895.1	Ssa#GRASP209733681		coenzyme Q-binding protein COQ10 homolog, mitochondrial-like	0	0	0	2
LOC100136365	Ssa#XM_014145497.1	Ssa#GRASP209733731	ssa01	lysozyme C II	0	2	3	0
stx1b	Ssa#NM_001141022.1	Ssa#GRASP209733763		Syntaxin 1B	0	0	I(-1)	0
c209d	Ssa#NM_001141046.2	Ssa#GRASP209733949	ssa22	CD209 antigen-like protein D	0	1	1	0
LOC106613857	Ssa#XM_014216543.1	Ssa#GRASP209734043		Ankyrin repeat domain-containing protein 29	0	0	I(-1)	0
LOC106568222	Ssa#XM_014130687.1	Ssa#GRASP209734353	ssa01	Rho-related GTP-binding protein RhoF	0	0	2	0
LOC106580573	Ssa#XM_014161776.1	Ssa#GRASP209735101	ssa20	gamma-glutamyl hydrolase-like	0	1	0	0
LOC106565072	Ssa#XM_014131702.1	Ssa#GRASP209735263		VAMP	0	0	I(-1)	0
mfap4	Ssa#NM_001141245.1	Ssa#GRASP209735401	ssa06	microfibrillar-associated protein 4	0	3	0	0
LOC106590538	Ssa#XM_014181646.1	Ssa#GRASP209735437	z	Prostaglandin-H2 D-isomerase	0	-1	0	0
LOC106590877	Ssa#XM_014182052.1	Ssa#GRASP209735437	z	Prostaglandin-H2 D-isomerase	0	-1	0	0
LOC106575673	Ssa#XM_014152305.1	Ssa#GRASP209735629	ssa17	mid1-interacting protein 1-B-like (LOC106574646)	0	1	0	0
LOC106606431	Ssa#XM_014202628.1	Ssa#GRASP209735683	ssa06	metalloproteinase inhibitor 2-like	0	0	2	0
LOC106561522	Ssa#XM_014125574.1	Ssa#GRASP209735709	ssa01	Alpha-1-microglobulin	0	0	0	2
rhog	Ssa#NM_001141308.1	Ssa#GRASP209735947	ssa20	Ras homolog gene family, member Gb	0	1	1	0
LOC106613190	Ssa#XM_014215203.1	Ssa#GRASP209735947	ssa09	Ras homolog gene family, member Gb	0	1	0	0
LOC106592986	Ssa#XM_014184334.1	Ssa#GRASP209736251		Ig light chain	0	0	2	0
pdl1	Ssa#NM_001141351.1	Ssa#GRASP209736355	ssa13	CD274	0	2	3	0
LOC106577197	Ssa#XM_014155087.1	Ssa#GRASP209736395	ssa18	catechol O-methyltransferase domain-containing protein 1-like	0	3	0	0
LOC106577229	Ssa#XM_014155145.1	Ssa#GRASP209736395	ssa18	catechol O-methyltransferase domain-containing protein 1-like	0	3	0	0
LOC106599165	Ssa#XM_014190280.1	Ssa#GRASP209736429	ssa03	Palladin	0	1	0	0
LOC106574253	Ssa#XM_014150008.1	Ssa#GRASP209736579	ssa02	TNF receptor member 11B	0	1	0	0
LOC106600998	Ssa#XM_014192833.1	Ssa#GRASP209736759	ssa03	Integrin, beta 6	0	1	0	0
LOC106579596	Ssa#XM_014159647.1	Ssa#GRASP209736785	ssa19	cytochrome c oxidase subunit 4 isoform 1, mitochondrial-like	0	1	0	0
LOC106605477	Ssa#XM_014201193.1	Ssa#GRASP209736835	z	Proto-oncogene FRAT1	0	-1	0	0
LOC106584449	Ssa#XM_014169804.1	Ssa#GRASP209736877	ssa23	Complement factor D precursor	0	1	0	0
LOC106598526	Ssa#XM_014189573.1	Ssa#GRASP209736989	ssa03	regulator of G-protein signaling 21-like	0	0	0	1
tmm49	Ssa#NM_001141444.1	Ssa#GRASP209737165	ssa20	Vacuole membrane protein 1	0	0	1	0
ankrd16	Ssa#XM_014153282.1	Ssa#GRASP209737189	ssa17	ankyrin repeat domain 16	0	2	0	0
LOC106581244	Ssa#XM_014163165.1	Ssa#GRASP209737501	ssa20	Hematopoietic adaptor containing SH3 and SAM domains 1, SAMSN1	0	1	1	0
LOC106587304	Ssa#XM_014175561.1	Ssa#GRASP209737537		Ubiquinol-cytochrome c reductase, Rieske iron-sulfur polypeptide 1	0	0	I(-1)	0
cats	Ssa#NM_001141491.1	Ssa#GRASP209737593	ssa02	Cathepsin S	0	0	1	0
Ssa#S47726557	Ssa#XM_014191131.1	Ssa#GRASP209737603		CCAAT/enhancer-binding protein delta-2	0	0	0	1
LOC106607701	Ssa#XM_014204947.1	Ssa#GRASP209737675	ssa01	Ubiquitin-conjugating enzyme E2D 4	0	1	0	0
glipr1	Ssa#NM_001141535.1	Ssa#GRASP209737963		GLIPR1-like protein 1 (gprl1)	0	0	1	0
LOC106561942	Ssa#XM_014175094.1	Ssa#GRASP209737999		NADH dehydrogenase [ubiquinone] iron-sulfur protein 3, mitochondrial	0	0	I(-1)	0
LOC106582181	Ssa#XM_014164992.1	Ssa#GRASP209738185		translationally-controlled tumor protein homolog	0	0	I(-1)	0
	Ssa#53103	Ssa#GRASP209738405		Ig light chain	0	0	3	0
batf3	Ssa#NM_001141610.1	Ssa#GRASP209738523	ssa06	basic leucine zipper transcription factor, ATF-like 3	0	1	0	0
LOC106578758	Ssa#XM_014157904.1	Ssa#GRASP221219223		Peptidylprolyl isomerase Fa	0	0	I(-1)	0
upb1	Ssa#NM_001146649.1	Ssa#GRASP221219327		Beta-ureidopropionase	0	0	I(-1)	0
cd166	Ssa#NM_001146392.1	Ssa#GRASP221219459	ssa04	CD166 antigen homolog	0	0	1	0
skap2	Ssa#NM_001146414.1	Ssa#GRASP221219647		Src kinase-associated phosphoprotein 2	0	0	1	0
LOC106610420	Ssa#XM_014209787.1	Ssa#GRASP221219675	ssa08	GTPase IMAP family member 5-like	0	1	0	0
myo1e	Ssa#NM_001146416.1	Ssa#GRASP221219693	ssa23	myosin IE	0	1	0	0
LOC106587773	Ssa#XM_014176417.1	Ssa#GRASP221219805	ssa26	Transaldolase	0	1	0	0
LOC106564313	Ssa#XM_014130355.1	Ssa#GRASP221219815	ssa12	Phosphoglycerate mutase 1a	0	1	0	0
crabp2	Ssa#XM_014142072.1	Ssa#GRASP221220309	z	Cellular retinoic acid-binding protein	0	-1	0	0
LOC106585195	Ssa#XM_014171129.1	Ssa#GRASP221220363	ssa24	Growth arrest and DNA-damage-inducible, beta b	0	1	0	0
LOC106584094	Ssa#XM_014168930.1	Ssa#GRASP221220491	ssa23	regulator of G-protein signaling 2-like	0	1	0	0
alox5ap	Ssa#NM_001146496.1	Ssa#GRASP221220567	ssa11	Arachidonate 5-lipoxygenase-activating protein	0	1	0	0
park7	Ssa#NM_001146499.1	Ssa#GRASP221220597		DJ-1	0	0	I(-1)	0
saa5	Ssa#NM_001146565.1	Ssa#GRASP221221375	ssa26	Serum amyloid A	0	3	3	0
mrp	Ssa#NM_001146647.1	Ssa#GRASP221221893		MARCKS-related protein	0	0	1	0
LOC106570689	Ssa#XM_014143162.1	Ssa#GRASP221221893	ssa14	MARCKS-related protein-like	0	1	0	0
LOC106598934	Ssa#XM_014189962.1	Ssa#GRASP221221969	ssa03	Growth arrest and DNA-damage-inducible, beta b	0	2	0	0
tpi1b	Ssa#NM_001139702.1	Ssa#GRASP221222151		Triosephosphate isomerase	0	0	I(-1)	0
LOC106592820	Ssa#XM_014184167.1	Ssa#GRASP223647411		E-selectin-like	0	1	1	0
LOC106572383	Ssa#XM_014146471.1	Ssa#GRASP223647431	ssa15	semaphorin-3F-like (LOC106572382), X1	0	0	1	0
LOC106581859	Ssa#XM_014164283.1	Ssa#GRASP223647461	ssa21	integrin beta-2-like	0	0	1	0
LOC106599501	Ssa#XM_014190769.1	Ssa#GRASP223647503	ssa03	cAMP-responsive element modulator	0	1	0	0
LOC106568228	Ssa#XM_014138382.1	Ssa#GRASP223647511	ssa13	E3 ubiquitin-protein ligase RNF34-like	0	1	0	0
LOC106590025	Ssa#XM_014180509.1	Ssa#GRASP223647545	ssa29	Integrin, beta 1b.2	0	0	1	0
ncf1	Ssa#NM_001145422.1	Ssa#GRASP223647567	ssa13	Neutrophil cytosolic factor 1	0	2	2	0
LOC106594171	Ssa#NM_001141741.1	Ssa#GRASP223647593	ssa03	Uridine phosphorylase 2	0	1	0	0
LOC106594171	Ssa#XM_014185537.1	Ssa#GRASP223647593		Uridine phosphorylase 2	0	1	0	0
cor1a	Ssa#NM_001140819.2	Ssa#GRASP223647639	ssa06	Coronin-1A	0	0	1	0
LOC106583214	Ssa#XM_014167130.1	Ssa#GRASP223647725	ssa22	Protein kinase C, delta a	0	1	0	0
ptn6	Ssa#XM_014152294.1	Ssa#GRASP223647727	ssa02	Protein tyrosine phosphatase, non-receptor type 11, b	0	1	0	0
LOC106587480	Ssa#XM_014175897.1	Ssa#GRASP223647749	ssa26	Transcription factor PU.1	0	1	0	0
arg2	Ssa#XM_014190234.1	Ssa#GRASP223647763	ssa01	Arginase, type II	0	1	0	0
LOC106611485	Ssa#XM_014211724.1	Ssa#GRASP223647763	ssa09	Arginase, type II	0	1	0	0
LOC106580961	Ssa#XM_014162559.1	Ssa#GRASP223647811	ssa20	high affinity immunoglobulin gamma Fc receptor I-like	0	1	3	0
LOC106563660	Ssa#XM_014129429.1	Ssa#GRASP223647863		Phosphorylase, glycogen; brain	0	0	I(-1)	0
nfkb2	Ssa#NM_001173583.1	Ssa#GRASP223647877	ssa18	Nuclear factor NF-kappa-B p100 subunit	0	1	0	0
LOC106575674	Ssa#XM_014152306.1	Ssa#GRASP223647921	ssa17	Cytochrome b-245, beta polypeptide	0	1	1	0
LOC106611360	Ssa#XM_014211515.1	Ssa#GRASP223647939	ssa09	Cathepsin B, a	0	0	1	0
LOC106561094	Ssa#XM_014124718.1	Ssa#GRASP223648013	ssa10	Creatine kinase, mitochondrial 1	0	1	0	0
LOC106584654	Ssa#XM_014170150.1	Ssa#GRASP223648013	ssa23	Vacuolar protein sorting-associated protein 1	0	1	0	0
LOC106612085	Ssa#XM_014212926.1	Ssa#GRASP223648059	ssa09	retinoic acid receptor responder protein 3-like	0	1	I(-1)	0
LOC106589839	Ssa#XM_014180235.1	Ssa#GRASP223648071	ssa28	Tissue inhibitor of metalloproteinase 2a	0	2	1	0
acss1	Ssa#XM_014154066.1	Ssa#GRASP223648103	ssa18	acyl-CoA synthetase short-chain family member 1	0	1	0	0
LOC106590474	Ssa#XM_014181544.1	Ssa#GRASP223648163	ssa29	ATPase, H+ transporting, lysosomal V1 subunit Aa	0	1	0	0
gadl1	Ssa#NM_001173933.1	Ssa#GRASP223648255		Glutamate decarboxylase-like protein 1	0	3	0	2
LOC106599171	Ssa#XM_014190289.1	Ssa#GRASP223648255		Glutamate decarboxylase-like protein 1 (gadl1)	0	2	0	0
LOC106572799	Ssa#XM_014147280.1	Ssa#GRASP223648303	ssa15	Differentially expressed in FDCP 6a homolog	0	1	0	0
stx11	Ssa#NM_001173666.1	Ssa#GRASP223648317	ssa01	Bile salt export pump	0	1	0	0
mvp	Ssa#NM_001173669.1	Ssa#GRASP223648325	ssa23	Major vault protein	0	0	1	0
syk	Ssa#NM_001173673.1	Ssa#GRASP223648339	ssa01	Tyrosine-protein kinase SYK	0	0	1	0
il-1rl	Ssa#XM_014173633.1	Ssa#GRASP223648415	ssa25	interleukin-1 receptor-like protein	0	1	0	0
dpys	Ssa#NM_001173939.1	Ssa#GRASP223648495		Dihydropyrimidinase	0	0	I(-1)	0
LOC106565467	Ssa#XM_014132683.1	Ssa#GRASP223648553	z	Neverland	0	-1	0	0
LOC106566749	Ssa#XM_014135103.1	Ssa#GRASP223648715		5-aminolevulinate synthase, nonspecific, mitochondrial-like	0	0	I(-1)	0
cyh2	Ssa#NM_001173751.1	Ssa#GRASP223648743	ssa12	Cytohesin 1b	0	1	0	0
LOC106593908	Ssa#XM_014185286.1	Ssa#GRASP223648743		Cytohesin 1b	0	1	0	0
LOC106567502	Ssa#NM_001173763.1	Ssa#GRASP223648791	ssa04	Septin 6	0	2	0	0
angl1	Ssa#NM_001173952.1	Ssa#GRASP223648877	z	Angiopoietin-like 1	0	-1	0	0
LOC106607825	Ssa#XM_014205217.1	Ssa#GRASP223648879	ssa06	Cyclic AMP-dependent transcription factor ATF-3	0	1	0	0
lpxn	Ssa#NM_001141544.1	Ssa#GRASP223648929	ssa23	Leupaxin	0	1	1	0
lpxn	Ssa#XM_014169278.1	Ssa#GRASP223648929	ssa23	Leupaxin	0	1	0	0
LOC106607064	Ssa#XM_014203638.1	Ssa#GRASP223649021		Probable ATP-dependent RNA helicase DDX5	0	0	0	1
LOC106563563	Ssa#XM_014129261.1	Ssa#GRASP223649071	ssa11	Transforming growth factor_ beta 1 - Ident 52	0	1	0	0
LOC106582403	Ssa#XM_014165492.1	Ssa#GRASP223649079	ssa21	Rho family GTPase 1 like	0	1	0	0
moes	Ssa#NM_001173823.1	Ssa#GRASP223649089	ssa04	Ezrin a	0	1	0	0
Ssa#TC103002	Ssa#XM_014192566.1	Ssa#GRASP223649111		Pyruvate dehydrogenase kinase isozyme 2, mitochondrial precursor	0	0	0	1
ptn7	Ssa#NM_001173849.1	Ssa#GRASP223649183	ssa13	Tyrosine-protein phosphatase non-receptor type 7	0	1	0	0
LOC106572094	Ssa#XM_014145921.1	Ssa#GRASP223649183	ssa15	tyrosine-protein phosphatase non-receptor type 7-like	0	1	0	0
LOC106603036	Ssa#XM_014196156.1	Ssa#GRASP223649225	ssa04	Ubiquitin-conjugating enzyme E2D 4	0	1	0	0
LOC106607372	Ssa#XM_014204291.1	Ssa#GRASP223649299	ssa06	Hemoglobin subunit beta	0	0	1	0
LOC106602544	Ssa#XM_014195215.1	Ssa#GRASP223649449	ssa04	nuclease EXOG, mitochondrial-like (LOC106602539)	0	0	1	0
arc1b	Ssa#NM_001173896.1	Ssa#GRASP223649453	ssa12	Actin related protein 2/3 complex, subunit 1A	0	0	1	0
stea4	Ssa#NM_001173898.1	Ssa#GRASP223649457	ssa05	TNF alpha induced protein 9 Metalloreductase STEAP4	0	3	0	0
stea4	Ssa#XM_014200936.1	Ssa#GRASP223649457	ssa05	TNF alpha induced protein 9 Metalloreductase STEAP4	0	3	0	0
LOC106579991	Ssa#XM_014160492.1	Ssa#GRASP223649457	ssa02	TNF alpha induced protein 9 Metalloreductase STEAP4	0	2	0	0
LOC106605425	Ssa#XM_014201067.1	Ssa#GRASP223649457	ssa05	TNF alpha induced protein 9 Metalloreductase STEAP4	0	2	0	0
c1qb	Ssa#NM_001173900.1	Ssa#GRASP223649475		complement component 1, q subcomponent, B chain	0	0	1	0
	Ssa#GRASP223649489	Ssa#GRASP223649489		EF-hand domain-containing protein D2	0	0	1	0
LOC106612111	Ssa#XM_014212990.1	Ssa#GRASP223673050	ssa09	DNA damage-inducible transcript 4-like protein	0	0	2	0
LOC106562007	Ssa#XM_014126524.1	Ssa#GRASP223673180		BCL2/adenovirus E1B 19 kDa protein-interacting protein 3-like	0	0	0	1
LOC106579499	Ssa#XM_014159444.1	Ssa#KSS1002	ssa19	Chemokine (C-C motif) ligand 34b	0	1	0	0
LOC106590515	Ssa#XM_014181601.1	Ssa#KSS1002	ssa29	Chemokine interleukin-8-like domain	0	1	0	0
LOC106590517	Ssa#XM_014181604.1	Ssa#KSS1002	ssa29	Chemokine interleukin-8-like domain	0	1	0	0
LOC106583317	Ssa#XM_014167368.1	Ssa#KSS1690	ssa22	Voltage-gated hydrogen channel 1	0	2	0	0
LOC106606033	Ssa#XM_014202105.1	Ssa#KSS1850	ssa05	Syndecan 2	0	0	1	0
LOC106592632	Ssa#XM_014208680.1	Ssa#KSS1868	ssa07	C1q-like adipose protein	0	2	1	0
LOC106592632	Ssa#XM_014183971.1	Ssa#KSS1868		C1q-like adipose protein	0	2	0	0
LOC106569202	Ssa#XM_014191618.1	Ssa#KSS2808		TOX high mobility group box family member 4	0	0	1	0
LOC106609907	Ssa#KSS2862	Ssa#KSS2862		Solute carrier family 43, member 2a	0	1	0	0
tnfaip2	Ssa#NM_001140254.1	Ssa#KSS2955	ssa01	TNF alpha-induced protein 2, tnfaip2	0	1	1	0
LOC106580394	Ssa#XM_014161399.1	Ssa#KSS3027	ssa20	L-serine dehydratase/L-threonine deaminase	0	3	0	0
LOC106585298	Ssa#XM_014171375.1	Ssa#KSS3027	ssa24	L-serine dehydratase/L-threonine deaminase	0	2	0	0
LOC106568006	Ssa#XM_014137981.1	Ssa#KSS3492	ssa13	G protein-coupled receptor kinase 5	0	1	0	0
LOC106586691	Ssa#XM_014174235.1	Ssa#KSS3531	ssa25	Cystathionine beta-synthase	0	1	0	0
cst7	Ssa#XM_014153931.1	Ssa#KSS3574	ssa18	Cystatin-F	0	1	0	0
	Ssa#KSS4026	Ssa#KSS4026		Phosphoglycolate phosphatase	0	1	0	0
LOC106568722	Ssa#XM_014139302.1	Ssa#KSS4341	ssa14	cAMP-specific 3 ,5 -cyclic phosphodiesterase 4A	0	1	0	0
nadk	Ssa#XM_014135408.1	Ssa#KSS436	ssa13	NAD kinase a	0	1	0	0
irg1	Ssa#XM_014163747.1	Ssa#KSS4389	ssa21	immunoresponsive 1 homolog	0	3	0	0
LOC106576789	Ssa#XM_014154193.1	Ssa#KSS4516	ssa18	B-cell linker protein-like	0	0	2	0
LOC106605635	Ssa#XM_014201497.1	Ssa#KSS4731	ssa05	B-cell receptor CD22	0	2	0	0
LOC106578359	Ssa#XM_014157083.1	Ssa#KSS4731	ssa02	B-cell receptor CD22-like	0	2	0	0
LOC106578013	Ssa#XM_014156541.1	Ssa#KSS4994	ssa18	Leukotriene B4 receptor 1	0	2	0	0
lrch1	Ssa#XM_014206463.1	Ssa#KSS627	ssa07	Leucine-rich repeat and calponin homology domain-c	0	0	1	0
LOC106591388	Ssa#XM_014182612.1	Ssa#KSS628	ssa02	neutrophil cytosolic factor 4	0	2	0	0
pfkfb3	Ssa#XM_014207886.1	Ssa#KSS670	ssa07	6-phosphofructo-2-kinase/fructose-2,6-biphosphatase 3	0	3	0	0
LOC106579408	Ssa#XM_014159297.1	Ssa#KSS823	ssa19	Integrin alpha-X	0	1	0	0
LOC106578412	Ssa#XM_014157160.1	Ssa#KSS892	ssa19	Probable G-protein coupled receptor 141	0	2	0	0
LOC106610444	Ssa#XM_014209823.1	Ssa#KSSb2272	ssa08	C-type lectin domain family 4 member F-like	0	2	0	0
LOC106597902	Ssa#XM_014189015.1	Ssa#S18835286		Complement C1q-like protein 4 precursor	0	0	0	1
LOC106574371	Ssa#XM_014150226.1	Ssa#S18835342	ssa16	Differentially regulated trout protein 1	0	2	0	0
LOC106575194	Ssa#XM_014151528.1	Ssa#S18835342	ssa17	Differentially regulated trout protein 1	0	2	0	0
LOC106563105	Ssa#XM_014128330.1	Ssa#S18835494	ssa11	C1q and TNF-like domains	0	3	0	0
LOC106582922	Ssa#XM_014166553.1	Ssa#S18835622		Fatty acid binding protein 10a, liver basic	0	0	0	1
LOC106581595	Ssa#XM_014163721.1	Ssa#S18835747	ssa20	haptoglobin-like	0	0	0	1
LOC106587252	Ssa#XM_014175485.1	Ssa#S18835747	z	haptoglobin-like	0	1	0	0
LOC106591723	Ssa#XM_014182939.1	Ssa#S18835747	z	haptoglobin-like	0	1	0	0
LOC106581595	Ssa#XM_014182957.1	Ssa#S18835747		haptoglobin-like	0	1	0	0
LOC106571136	Ssa#XM_014143848.1	Ssa#S18836090	ssa15	C1q and TNF domain	0	3	0	0
LOC106597314	Ssa#XM_014188521.1	Ssa#S18848482		Lectin-like, putative proteoglycan	0	0	0	1
apoc1	Ssa#XM_014201564.1	Ssa#S18855976	ssa05	Apolipoprotein C-I	0	0	1	0
LOC106577517	Ssa#XM_014155616.1	Ssa#S18862675	ssa02	Transmembrane helical	0	0	0	1
LOC106571918	Ssa#XM_014145477.1	Ssa#S18873889	ssa15	Cadherin-like protein 26	0	1	0	0
LOC106568404	Ssa#XM_014138716.1	Ssa#S18885719	ssa13	proline-serine-threonine phosphatase-interacting protein 2-like	0	0	1	0
LOC106606968	Ssa#XM_014203484.1	Ssa#S18887170	z	SPRY domain containing protein - Ident 35	0	-1	0	0
LOC106601418	Ssa#XM_014193624.1	Ssa#S18887170	z	SPRY domain containing protein - Ident 35	0	-1	-1	0
rab37	Ssa#XM_014132281.1	Ssa#S18887304	ssa12	Ras-related protein Rab-37	0	1	0	0
LOC106588482	Ssa#XM_014177572.1	Ssa#S18888694	ssa27	C-type lectin domain family 4 member E-like	0	0	2	0
LOC106588466	Ssa#XM_014177532.1	Ssa#S18888694	ssa27	asialoglycoprotein receptor 1-like	0	1	0	0
LOC106562248	Ssa#XM_014127008.1	Ssa#S18888710	ssa11	Furin	0	1	0	0
LOC106608776	Ssa#XM_014206904.1	Ssa#S18890029	ssa07	E3 ubiquitin-protein ligase KEG-like	0	1	0	0
LOC106562249	Ssa#XM_014127013.1	Ssa#S18890995	ssa11	Tyrosine-protein kinase Fes/Fps	0	2	0	0
LOC106560917	Ssa#XM_014124361.1	Ssa#S18891778	ssa10	Olfactomedin 2 - Ident 29	0	1	1	0
slc2a6	Ssa#XM_014172393.1	Ssa#S18892082	ssa24	GLUT6, facilitated glucose transporter member 3	0	2	1	0
spp2	Ssa#NM_001123551.1	Ssa#S18892237	ssa17	secreted phosphoprotein 24	0	0	0	1
il-1racp	Ssa#NM_001123552.1	Ssa#S18892257	ssa09	interleukin 1 receptor accessory protein	0	1	0	0
LOC106606373	Ssa#XM_014202523.1	Ssa#S18892305	ssa06	Ig light chain	0	0	3	0
LOC106601675	Ssa#XM_014194028.1	Ssa#S18892412	ssa03	Ig-like fold	0	0	1	0
antithrombin	Ssa#NM_001123632.1	Ssa#S18892464	ssa16	antithrombin protein (antithrombin)	0	1	0	0
LOC100136583	Ssa#NM_001123671.1	Ssa#S18892488	ssa01	C-reactive protein similar, pentraxin	0	0	0	1
LOC100136922	Ssa#NM_001123692.1	Ssa#S18892504	ssa18	Albumin precursor	0	0	0	2
LOC106565613	Ssa#XM_014132916.1	Ssa#S19111661		histone-lysine N-methyltransferase Smyd1-like	0	0	I(-1)	0
LOC100136446	Ssa#NM_001123579.1	Ssa#S21512941	ssa02	C type lectin receptor A (clec4e)	0	2	2	0
tl/lrr	Ssa#NM_001123691.1	Ssa#S22336501	ssa15	Toll-like receptor 5	0	3	0	0
LOC100136456	Ssa#XM_014139742.1	Ssa#S22839336	ssa14	Prostaglandin-endoperoxide synthase 2a	0	2	0	0
LOC106599098	Ssa#XM_014190162.1	Ssa#S22839336	ssa03	Prostaglandin-endoperoxide synthase 2a	0	1	0	0
LOC106604501	Ssa#XM_014199167.1	Ssa#S23659227	ssa05	ribonuclease-like 3	0	0	0	1
gatm	Ssa#XM_014127899.1	Ssa#S23868182		Glycine amidinotransferase, mitochondrial	0	0	I(-1)	0
LOC100136439	Ssa#NM_001123573.1	Ssa#S26387025	ssa14	cathelicidin (cath)	0	3	3	0
LOC106577953	Ssa#XM_014156434.1	Ssa#S29050373		Calsequestrin-	0	0	I(-1)	0
slc19a2	Ssa#XM_014151099.1	Ssa#S30239628	ssa16	Purine-rich element binding protein A	0	1	0	0
LOC106610672	Ssa#XM_014210119.1	Ssa#S30239628	ssa09	Receptor-type tyrosine-protein phosphatase S	0	1	0	0
LOC106601033	Ssa#XM_014192901.1	Ssa#S30240738	ssa03	C1q and TNF-like domains	0	2	0	0
LOC106601034	Ssa#XM_014192902.1	Ssa#S30240738	ssa03	C1q and TNF-like domains	0	1	0	0
LOC106577510	Ssa#XM_014155599.1	Ssa#S30241385	ssa18	acidic mammalian chitinase-like	0	1	1	0
LOC106580335	Ssa#XM_014161289.1	Ssa#S30241642	ssa01	MARCKS-like 1	0	0	2	0
stk17b	Ssa#NM_001173582.1	Ssa#S30241723	ssa25	Serine/threonine kinase 17b	0	1	0	0
LOC106581692	Ssa#XM_014163926.1	Ssa#S30241723	ssa21	Serine/threonine kinase 17b	0	1	0	0
LOC106599588	Ssa#XM_014190881.1	Ssa#S30243811	ssa03	C-C chemokine receptor type 4-like	0	0	1	0
LOC106611159	Ssa#XM_014211065.1	Ssa#S30245768	ssa09	B2 bradykinin receptor-like	0	1	0	0
LOC106605438	Ssa#XM_014201092.1	Ssa#S30257279	ssa05	semaphorin-4A-like	0	1	0	0
LOC106611096	Ssa#XM_014210963.1	Ssa#S30261296	ssa09	proto-oncogene c-Fos-like	0	1	0	0
pgm1	Ssa#NM_001139658.1	Ssa#S30269916		Phosphoglucomutase 1	0	0	I(-1)	0
LOC106611715	Ssa#XM_014212213.1	Ssa#S30270230	ssa09	Transmembrane protein 35	0	1	0	0
LOC106581480	Ssa#XM_014163552.1	Ssa#S30275401	ssa20	Membrane metallo-endopeptidase-like 1	0	1	0	0
crat	Ssa#XM_014171849.1	Ssa#S30275887		Carnitine O-acetyltransferase	0	0	I(-1)	0
LOC106613828	Ssa#XM_014216479.1	Ssa#S30277956	z	cysteine-rich motor neuron 1 protein-like	0	-1	0	0
LOC106586236	Ssa#XM_014173288.1	Ssa#S30278680		Cell division cycle associated 7a	0	0	I(-1)	0
zc3h18	Ssa#XM_014124274.1	Ssa#S30281050		Zinc finger CCCH domain-containing protein 18	0	0	I(-1)	0
LOC106577955	Ssa#XM_014156440.1	Ssa#S30282642	ssa18	E3 ubiquitin-protein ligase TRIM39	0	1	0	0
LOC106593323	Ssa#XM_014184656.1	Ssa#S30283094		coiled-coil domain-containing protein 88B-like	0	1	0	0
LOC106604374	Ssa#XM_014198935.1	Ssa#S30283094	ssa05	girdin-like	0	1	0	0
LOC106611054	Ssa#XM_014210894.1	Ssa#S30283697	ssa09	Ribosomal protein S6 kinase-like 1	0	1	1	0
ssh2	Ssa#XM_014162231.1	Ssa#S30284375	ssa20	Protein phosphatase Slingshot homolog 1	0	1	0	0
LOC106584705	Ssa#XM_014170219.1	Ssa#S30286370	ssa23	PU.1	0	0	1	0
LOC106587291	Ssa#XM_014175540.1	Ssa#S30290327		Phosphorylase b kinase regulatory subunit beta; PHKB; KPBB	0	0	I(-1)	0
LOC106610534	Ssa#XM_014209922.1	Ssa#S30294425	ssa08	Solute carrier family 43 member 3	0	1	0	0
LOC106573491	Ssa#XM_014148581.1	Ssa#S30295134	ssa16	Mucosa-associated lymphoid tissue lymphoma translo	0	1	0	0
LOC106605362	Ssa#XM_014200898.1	Ssa#S31823511	ssa05	Collagen_ type IV_ alpha 5 (Alport syndrome) - Ident 38	0	0	2	0
LOC106605364	Ssa#XM_014200894.1	Ssa#S31823511	ssa05	CD83 antigen-like	0	1	0	0
LOC106563231	Ssa#XM_014128618.1	Ssa#S31963968	ssa11	Scinderin	0	1	0	0
LOC106565430	Ssa#XM_014132560.1	Ssa#S31963968	ssa01	Scinderin	0	1	0	0
LOC100380725	Ssa#XM_014186919.1	Ssa#S31965533	z	Probable carboxypeptidase X1	0	-1	0	0
glrx	Ssa#NM_001140301.1	Ssa#S31967988	ssa25	Glutaredoxin 2 - Ident 30	0	1	0	0
LOC106566166	Ssa#XM_014134027.1	Ssa#S31973827	ssa12	Nck-associated protein 1	0	0	1	0
LOC106570622	Ssa#XM_014143087.1	Ssa#S31977617	ssa14	CD5 antigen-like	0	1	0	0
LOC106572886	Ssa#XM_014147463.1	Ssa#S31978495	ssa15	protein-tyrosine kinase 6-like	0	1	0	0
LOC106606433	Ssa#XM_014202630.1	Ssa#S31979481	ssa06	PWWP domain-containing protein MUM1L1	0	1	0	0
LOC106579832	Ssa#XM_014160088.1	Ssa#S31982980	ssa20	AT-rich interactive domain-containing protein 5A	0	2	0	0
LOC106585613	Ssa#XM_014172024.1	Ssa#S31982980	ssa24	AT-rich interactive domain-containing protein 5A	0	2	0	0
LOC106586672	Ssa#XM_014174190.1	Ssa#S31983700	ssa25	Ras-related protein Rab-20	0	1	0	0
LOC106560550	Ssa#XM_014123545.1	Ssa#S31984590	ssa10	complement factor H-like	0	0	0	1
LOC106563789	Ssa#XM_014129642.1	Ssa#S31984702	ssa11	uncharacterized LOC106563789	0	2	0	0
LOC106580600	Ssa#XM_014161841.1	Ssa#S31987111	ssa20	Steroidogenic acute regulatory protein [Salvelinus fontinalis]	0	2	0	0
LOC106587275	Ssa#XM_014175511.1	Ssa#S31987297	ssa26	GTP-binding protein GEM	0	0	2	0
LOC106605232	Ssa#XM_014200654.1	Ssa#S31992153		Sodium channel beta 1 subunit	0	0	I(-1)	0
LOC106587393	Ssa#XM_014175745.1	Ssa#S31993188	ssa26	Tyrosine-protein kinase Fes/Fps	0	1	0	0
LOC106603916	Ssa#XM_014198142.1	Ssa#S31993707	ssa04	proheparin-binding EGF-like growth factor	0	1	0	0
LOC106567268	Ssa#XM_014136368.1	Ssa#S31995704	ssa13	Neurofascin	0	1	1	0
LOC106575635	Ssa#XM_014152244.1	Ssa#S31996577	ssa17	IL-8 receptor	0	3	0	0
LOC106575644	Ssa#XM_014152259.1	Ssa#S31996577	ssa17	IL-8 receptor	0	2	0	0
LOC106606551	Ssa#XM_014202841.1	Ssa#S31996886	ssa06	nuclear GTPase SLIP-GC-like	0	0	1	0
LOC106604630	Ssa#XM_014199457.1	Ssa#S32005546	ssa05	complexin-1-like	0	1	0	0
	Ssa#63852	Ssa#S32007879		Ig light chain	0	0	2	0
LOC106606075	Ssa#XM_014202170.1	Ssa#S32009777	ssa05	Novel immune type receptor	0	2	0	0
LOC106603928	Ssa#XM_014198181.1	Ssa#S32012402	ssa04	protein spinster homolog 3-like	0	1	0	0
LOC106585329	Ssa#XM_014171422.1	Ssa#S35455264		uncharacterized LOC106585329	0	0	I(-1)	0
LOC106585165	Ssa#XM_014171072.1	Ssa#S35472405	ssa24	CMP-N-acetylneuraminate-beta-galactosamide-alpha-2, 3-sialyltransferase 4-like (LOC106612963), X4	0	1	0	0
LOC106582526	Ssa#XM_014165704.1	Ssa#S35472445	ssa21	Fibronection	0	1	0	0
LOC100194719	Ssa#XM_014146957.1	Ssa#S35482018		6-phosphofructo-2-kinase/fructose-2,6-bisphosphatase	0	0	I(-1)	0
ddit4l	Ssa#XM_014155772.1	Ssa#S35485458		DNA-damage-inducible transcript 4-like	0	0	I(-1)	0
LOC106608078	Ssa#XM_014205778.1	Ssa#S35486275		acylphosphatase-2-like	0	0	I(-1)	0
hepc1	Ssa#NM_001140849.1	Ssa#S35491168	ssa05	Hepcidin-1	0	3	0	0
LOC106584587	Ssa#XM_014170044.1	Ssa#S35491168	ssa02	hepcidin-1	0	1	0	0
LOC106583827	Ssa#XM_014168424.1	Ssa#S35492331		Protein phosphatase 1 regulatory subunit 3D	0	0	I(-1)	0
LOC106566023	Ssa#XM_014133809.1	Ssa#S35492460		Myosin-binding protein H	0	0	I(-1)	0
LOC106578890	Ssa#XM_014158126.1	Ssa#S35496705	ssa19	C-type lectin M4, cd209l	0	2	1	0
LOC106577847	Ssa#XM_014156235.1	Ssa#S35498112	ssa18	Cytosolic phospholipase A2 gamma	0	1	0	0
LOC106561227	Ssa#XM_014124944.1	Ssa#S35499300	ssa10	Unknown	0	1	0	0
fxyd8	Ssa#XM_014155845.1	Ssa#S35500049		FXYD domain containing ion transport regulator 8	0	0	I(-1)	0
LOC106587682	Ssa#XM_014176267.1	Ssa#S35500752		NADP transhydrogenase, mitochondrial precursor	0	0	I(-1)	0
LOC106605178	Ssa#XM_014200560.1	Ssa#S35503931	ssa05	cornifelin-like	0	2	2	0
LOC106607037	Ssa#XM_014203597.1	Ssa#S35507058	ssa06	Jun B-1	0	1	0	0
LOC106607038	Ssa#XM_014203598.1	Ssa#S35507058	ssa06	Jun B-1	0	1	0	0
LOC106577817	Ssa#XM_014156173.1	Ssa#S35510976	ssa18	thioredoxin-like	0	1	0	0
LOC106590144	Ssa#XM_014180778.1	Ssa#S35514998		Myomesin-2	0	0	I(-1)	0
LOC106566565	Ssa#XM_014134690.1	Ssa#S35526053		kelch repeat and BTB domain-containing protein 12-like	0	0	I(-1)	0
pk	Ssa#NM_001141703.1	Ssa#S35529394		Pyruvate kinase, muscle, b	0	0	I(-1)	0
neurl2	Ssa#XM_014178966.1	Ssa#S35529420		Neuralized-like protein 2	0	0	I(-1)	0
paca	Ssa#XM_014180582.1	Ssa#S35529421	ssa29	Glucagon family neuropeptides	0	1	0	0
LOC106611811	Ssa#XM_014212397.1	Ssa#S35530323	ssa09	Dedicator of cytokinesis 5	0	1	0	0
LOC106606981	Ssa#XM_014203514.1	Ssa#S35533005		protein phosphatase 1 regulatory subunit 12B-like	0	0	I(-1)	0
LOC106600290	Ssa#XM_014191592.1	Ssa#S35534306		hemicentin-1-like	0	1	0	0
LOC106607215	Ssa#XM_014203942.1	Ssa#S35534306	ssa06	Intercellular adhesion molecule 2	0	1	0	0
LOC106604970	Ssa#XM_014200172.1	Ssa#S35536915	ssa01	Protein tyrosine kinase 2 beta, a	0	0	1	0
LOC106585882	Ssa#XM_014172601.1	Ssa#S35537615	ssa24	C-C motif chemokine 4-like	0	2	0	0
tnfrsf6b	Ssa#XM_014136451.1	Ssa#S35538084	ssa13	TNF decoy receptor	0	1	0	0
LOC106599203	Ssa#XM_014190321.1	Ssa#S35538602	ssa03	Tissue factor-like	0	2	0	0
LOC106568893	Ssa#XM_014139680.1	Ssa#S35538602	ssa14	tissue factor-like	0	1	0	0
LOC106581219	Ssa#XM_014163130.1	Ssa#S35543997	ssa20	collagenase 3-like	0	1	2	0
LOC106613110	Ssa#XM_014215041.1	Ssa#S35543997	ssa09	collagenase 3-like	0	2	0	0
il18bp	Ssa#XM_014137694.1	Ssa#S35547550	ssa13	IL-1 recpetor type 2	0	1	1	0
LOC106591329	Ssa#XM_014182546.1	Ssa#S35552684		Glutamic-oxaloacetic transaminase 1, soluble	0	0	I(-1)	0
LOC106575543	Ssa#XM_014152099.1	Ssa#S35555962	ssa17	zinc finger and SCAN domain-containing protein 2-like	0	1	0	0
gmfg	Ssa#NM_001141171.1	Ssa#S35558094	ssa09	Glia maturation factor gamma	0	1	0	0
LOC106600447	Ssa#XM_014191808.1	Ssa#S35564215	ssa03	C-C motif chemokine 4-like	0	1	3	0
LOC100136453	Ssa#XM_014190921.1	Ssa#S35566150	ssa03	cathelicidin	0	3	0	0
LOC106598480	Ssa#XM_014189523.1	Ssa#S35567849		Plectin	0	1	0	0
LOC106564266	Ssa#XM_014130312.1	Ssa#S35579503	ssa01	Scavenger receptor class F member 1	0	1	0	0
LOC106572073	Ssa#XM_014145875.1	Ssa#S35581836	ssa15	Pim-2 oncogene	0	1	0	0
LOC106566482	Ssa#XM_014134554.1	Ssa#S35581836	ssa13	serine/threonine-protein kinase pim-1-like	0	1	0	0
LOC106562560	Ssa#XM_014127499.1	Ssa#S35581907	ssa11	serine/threonine-protein kinase/endoribonuclease IRE1a-like	0	0	1	0
LOC106605169	Ssa#XM_014200547.1	Ssa#S35582870	ssa05	Sialic-acid binding protein-4 - Ident 24	0	0	1	0
LOC106582510	Ssa#XM_014165682.1	Ssa#S35582870	ssa02	Sialic-acid binding protein-4 - Ident 24	0	1	0	0
LOC106582562	Ssa#XM_014165770.1	Ssa#S35582870	ssa02	Sialic-acid binding protein-4 - Ident 24	0	1	0	0
LOC106611864	Ssa#XM_014212477.1	Ssa#S35583454	ssa09	Dedicator of cytokinesis 5	0	0	1	0
LOC106568373	Ssa#XM_014138665.1	Ssa#S35585217	ssa13	Complement component 3a receptor	0	2	0	0
LOC106568372	Ssa#XM_014138664.1	Ssa#S35585217	ssa13	Complement component 3a receptor (c5ar(	0	1	0	0
LOC106587207	Ssa#XM_014175352.1	Ssa#S35585715	ssa26	Semaphorin 3fa - Ident 50	0	1	0	0
LOC106612018	Ssa#XM_014212786.1	Ssa#S35589252	ssa09	caspase-3-like	0	1	0	0
LOC106577897	Ssa#XM_014156332.1	Ssa#S35590181	ssa18	Plasminogen activator inhibitor type 1-like	0	2	3	1
LOC106586999	Ssa#XM_014174784.1	Ssa#S35590792	ssa26	G-protein coupled receptor 56-like	0	2	0	0
LOC106572191	Ssa#XM_014146135.1	Ssa#S35592699	ssa15	Angiopoietin-like 7	0	0	1	0
LOC106564720	Ssa#XM_014131006.1	Ssa#S35595673	ssa12	C-X-C motif chemokine 11-like	0	2	2	0
LOC106586893	Ssa#XM_014174627.1	Ssa#S35595673	ssa02	C-X-C motif chemokine 11-like	0	2	0	0
ncf2	Ssa#NM_001145423.1	Ssa#S35600971	ssa29	neutrophil cytosolic factor 2	0	2	1	0
LOC106579561	Ssa#XM_014159589.1	Ssa#S35600971	ssa19	Neutrophil cytosolic factor 2	0	1	0	0
LOC106585432	Ssa#XM_014171618.1	Ssa#S35601359	ssa24	calcium/calmodulin-dependent protein kinase type II delta 1 chain-like (LOC106570798)	0	1	0	0
LOC106604467	Ssa#XM_014199105.1	Ssa#S35605460		Solute carrier family 4, sodium borate transporter, member 11	0	0	I(-1)	0
lcp1	Ssa#XM_014165132.1	Ssa#S35660377	ssa21	Plastin-2 lymphocyte cytosolic protein	0	1	0	0
ptprc	Ssa#XM_014123566.1	Ssa#S35660589	ssa10	protein tyrosine phosphatase, receptor type, C	0	0	1	0
LOC106566600	Ssa#XM_014134762.1	Ssa#S35660727	ssa01	complement component C7-like	0	2	0	0
sat1	Ssa#XM_014196207.1	Ssa#S35661337	ssa04	spermidine/spermine N1-acetyltransferase 1	0	2	1	0
LOC106563588	Ssa#XM_014129305.1	Ssa#S35661337	ssa11	diamine acetyltransferase 1-like	0	1	0	0
LOC106585174	Ssa#XM_014171090.1	Ssa#S35662565	ssa24	lipid phosphate phosphohydrolase 1-like	0	2	0	0
LOC106598732	Ssa#XM_014189746.1	Ssa#S35663823		C1q and TNF-like domains	0	1	0	0
LOC106610795	Ssa#XM_014210384.1	Ssa#S35664619	ssa09	Glutaminyl-peptide cyclotransferase-like a	0	1	0	0
LOC106613755	Ssa#XM_014216331.1	Ssa#S35673757	ssa10	Serine protease 1-like	0	2	1	0
LOC106582892	Ssa#XM_014142630.1	Ssa#S35679930	ssa14	Sodium/hydrogen exchanger 1	0	1	0	0
LOC106588950	Ssa#XM_014178533.1	Ssa#S35688116	ssa27	granulins-like	0	0	1	0
LOC106562284	Ssa#XM_014127058.1	Ssa#S35688295	ssa11	Interferon regulatory factor 8	0	1	1	0
acot7	Ssa#XM_014146174.1	Ssa#S35689487	ssa15	Acyl-CoA thioesterase 7	0	1	0	0
LOC106569488	Ssa#XM_014140880.1	Ssa#S35695331	ssa14	Chemokine (C-X-C motif) ligand 14	0	2	0	0
LOC106578085	Ssa#XM_014156674.1	Ssa#S35696468	ssa02	Cmklr1 protein	0	1	0	0
LOC106601135	Ssa#XM_014193095.1	Ssa#S35696934	ssa03	Formin-like protein 1	0	1	0	0
LOC106607317	Ssa#XM_014204160.1	Ssa#S35696934	ssa06	Formin-like protein 1	0	1	0	0
LOC106562437	Ssa#XM_014127325.1	Ssa#S35697349	z	Iroquois-class homeodomain protein IRX-3	0	-1	0	0
LOC106574791	Ssa#XM_014150873.1	Ssa#S35698682	ssa16	Fibronectin	0	0	1	0
LOC106604605	Ssa#XM_014199428.1	Ssa#S35701237	ssa05	adhesion G protein-coupled receptor E3-like	0	1	0	0
LOC106596785	Ssa#XM_014188044.1	Ssa#S35701237		CD97 antigen-like	0	1	0	0
LOC106604645	Ssa#XM_014199487.1	Ssa#S35701237	ssa05	CD97 antigen-like	0	1	0	0
LOC106579095	Ssa#XM_014158643.1	Ssa#S35705124		Ataxin 7-like 3	0	0	I(-1)	0
LOC106604629	Ssa#XM_014199455.1	Ssa#S35705329	ssa05	B-cell receptor CD22-like	0	1	0	0
LOC106596514	Ssa#S41489954	Ssa#S41489954		TCR-like	0	1	0	0
fxyd5a	Ssa#NM_001123723.1	Ssa#S43839056	ssa02	FXYD domain containing ion transport regulator 5a	0	1	0	0
LOC100194657	Ssa#NM_001139741.1	Ssa#S46932130		Transmembrane protein 38A	0	0	I(-1)	0
LOC100194656	Ssa#NM_001139740.1	Ssa#S46932130		Transmembrane protein 38A	0	0	I(-1)	0
prmt1	Ssa#NM_001139683.1	Ssa#S46932330	ssa03	Protein arginine methyltransferase 1	0	0	1	0
LOC100194714	Ssa#XM_014126533.1	Ssa#S46933898		tumor protein p53 inducible nuclear protein 2-like	0	0	I(-1)	0
cssa17h12orf56	Ssa#XM_014152953.1	Ssa#S46933933		C12orf56	0	0	I(-1)	0
LOC106586193	Ssa#XM_014173179.1	Ssa#S47625612	ssa02	dispanin subfamily A member 2b-like	0	2	0	0
LOC106586188	Ssa#XM_014173164.1	Ssa#S47625612	ssa02	Interferon-induced transmembrane protein 5 (ifm5)	0	2	0	0
LOC106598175	Ssa#XM_014189237.1	Ssa#S47625612		dispanin subfamily A member 2b-like	0	1	0	0
i14k	Ssa#NM_001142719.1	Ssa#S47625612	ssa02	Interferon-induced transmembrane protein 5	0	1	0	0
LOC106572480	Ssa#NM_001139913.1	Ssa#S47625948	ssa13	CCAAT/enhancer binding protein (C/EBP)_ beta	0	1	2	0
LOC106572480	Ssa#XM_014146703.1	Ssa#S47625948	ssa15	CCAAT/enhancer binding protein (C/EBP)_ beta	0	2	1	0
txndc9	Ssa#XM_014164692.1	Ssa#S47727430	z	Thioredoxin domain-containing protein 9	0	-1	0	0
LOC106607598	Ssa#XM_014204687.1	Ssa#S47727532	ssa06	NF-kappa-B inhibitor alpha-like	0	1	1	0
LOC106588302	Ssa#XM_014177137.1	Ssa#S47727579	ssa27	Ig light chain	0	0	2	0
LOC106577663	Ssa#XM_014155980.1	Ssa#S47728294	ssa18	high affinity immunoglobulin epsilon receptor subunit gamma-like	0	0	1	0
LOC106580247	Ssa#XM_014161066.1	Ssa#S47729315	ssa20	E3 ubiquitin-protein ligase NEURL3-like	0	0	1	0
LOC106601467	Ssa#XM_014193687.1	Ssa#S47729500	ssa03	Ras-related C3 botulinum toxin substrate 3b	0	1	0	0
LOC106606375	Ssa#XM_014202526.1	Ssa#S47730025	ssa06	Ig light chain	0	0	2	0
LOC106608930	Ssa#XM_014207170.1	Ssa#S48395028		High mobility group protein B3	0	0	I(-1)	0
LOC106604149	Ssa#XM_014198560.1	Ssa#S48398055	ssa05	TNFAIP3-interacting protein 1	0	1	0	0
LOC106576138	Ssa#XM_014153047.1	Ssa#S48402213	ssa17	lymphoid-restricted membrane protein-like	0	1	0	0
LOC106587655	Ssa#XM_014176268.1	Ssa#S48403294	ssa01	Thrombospondin-1	0	1	0	0
LOC106585354	Ssa#XM_014171447.1	Ssa#S48403652	ssa24	Guanine deaminase	0	1	1	0
LOC106566945	Ssa#XM_014135621.1	Ssa#S48403797	ssa13	Phosphatidylinositol 3,4,5-trisphosphate-dependent	0	1	0	0
LOC106586422	Ssa#XM_014173656.1	Ssa#S48405826	ssa25	ELL associated factor 2	0	1	0	0
LOC106582900	Ssa#XM_014166492.1	Ssa#S48406146		Rho GTPase-activating protein 39	0	0	I(-1)	0
LOC106580568	Ssa#XM_014161765.1	Ssa#S48406650		ATP synthase subunit alpha, mitochondrial	0	0	I(-1)	0
LOC106574743	Ssa#XM_014150774.1	Ssa#S48411021		Striated muscle preferentially expressed protein k	0	0	I(-1)	0
LOC106609294	Ssa#XM_014207940.1	Ssa#S48411039	z	Suppressor of cytokine signaling 2	0	-1	0	0
LOC106611479	Ssa#XM_014211718.1	Ssa#S48416923		SET and MYND domain containing 2b	0	0	I(-1)	0
LOC106608748	Ssa#XM_014206857.1	Ssa#S48418796	ssa07	high affinity immunoglobulin epsilon receptor subunit gamma-like	0	1	0	0
LOC106570358	Ssa#XM_014142576.1	Ssa#S48419844	ssa14	Unconventional myosin-Ig	0	1	0	0
LOC106604583	Ssa#XM_014199364.1	Ssa#S48420174	ssa05	Leukocyte cell-derived chemotaxin 2-1	0	1	0	0
LOC106605190	Ssa#XM_014200571.1	Ssa#S48441045	ssa05	Sialic-acid binding protein-4 - Ident 24	0	1	0	0
LOC106568262	Ssa#XM_014138433.1	Ssa#S48442658	ssa13	IL-6 subfamily member M17	0	1	0	0
il1r2	Ssa#NM_001145420.1	Ssa#S48830424	ssa25	interleukin-1 receptor type II	0	3	2	0
	Ssa#62252	Ssa#S50369622		Ig light chain	0	0	3	0
LOC106579190	Ssa#XM_014158859.1	Ssa#S50370200	ssa19	ATPase, H+ transporting, lysosomal, V0 subunit c, b	0	1	0	0
	Ssa#NM_001146408.1	Ssa#S50370557		CD4-like	0	1	2	0
urb2	Ssa#XM_014179901.1	Ssa#S50370683		beta-1,4-galactosyltransferase 7-like	0	0	I(-1)	0
	Ssa#KSS4549	Ssa#S50370762		Ig light chain	0	0	3	0
	Ssa#S50370762	Ssa#S50370762		Ig light chain	0	0	2	0
LOC106604000	Ssa#XM_014198318.1	Ssa#S50679337	ssa04	Arachidonate 5-lipoxygenase-activating protein-like	0	3	0	0
il6ra	Ssa#NM_001173710.1	Ssa#S50700285	ssa02	Interleukin-6 receptor subunit alpha	0	1	1	0
LOC106595086	Ssa#XM_014186460.1	Ssa#S50700285		Interleukin-6 receptor subunit alpha precursor	0	1	0	0
tnip2	Ssa#NM_001165345.1	Ssa#S50700769	ssa04	TNFAIP3-interacting protein 2	0	1	0	0
LOC106610016	Ssa#XM_014209115.1	Ssa#S50700769	ssa08	TNFAIP3-interacting protein 2-like	0	1	0	0
LOC106580001	Ssa#XM_014160532.1	Ssa#S50700865	ssa20	Tubulin, beta 4B class IVb	0	0	1	0
plin2	Ssa#XM_014206725.1	Ssa#S50837367	ssa07	Perilipin	0	1	0	0
LOC106611878	Ssa#XM_014212507.1	Ssa#S50838021	ssa09	TCR-like	0	0	1	0
LOC106578682	Ssa#XM_014157774.1	Ssa#STIR13832	ssa19	Myc proto-oncogene protein	0	0	1	0
f264	Ssa#NM_001140536.1	Ssa#STIR16064	ssa22	6-phosphofructo-2-kinase/fructose-2,6-biphosphatase 4	0	1	0	0
LOC106584721	Ssa#XM_014170246.1	Ssa#STIR18517	ssa23	Sulfide quinone reductase-like (Yeast) - Ident 94	0	1	0	0
LOC106595495	Ssa#XM_014186867.1	Ssa#STIR22988		Complement C3;	0	2	0	0
LOC106595495	Ssa#XM_014200165.1	Ssa#STIR22988	ssa05	Complement C3;	0	2	0	0
LOC100194713	Ssa#XM_014137346.1	Ssa#STIR34081		Ubiquitin carboxyl-terminal hydrolase 28	0	0	I(-1)	0
LOC106584632	Ssa#XM_014170116.1	Ssa#STIR34406	ssa23	Nucleobindin 2b	0	1	0	0
LOC106600167	Ssa#XM_014191496.1	Ssa#STIR39740		Hemagglutinin/amebocyte aggregation factor (haaf)	0	2	0	0
LOC106599956	Ssa#XM_014191289.1	Ssa#STIR39740		hemagglutinin/amebocyte aggregation factor-like (LOC106576185), X1	0	2	0	0
LOC106576177	Ssa#XM_014153149.1	Ssa#STIR43167	z	Suppressor of cytokine signaling 2	0	-1	0	0
LOC106575069	Ssa#XM_014151222.1	Ssa#STIR43591	ssa17	Cytochrome c, somatic b	0	1	0	0
LOC106599184	Ssa#XM_014190302.1	Ssa#TC100275	ssa03	CMRF35-like molecule	0	1	0	0
LOC106576084	Ssa#XM_014152969.1	Ssa#TC100618	ssa17	Phosphatidylinositol 4,5-bisphosphate 3-kinase cat	0	0	1	0
LOC106609208	Ssa#XM_014207730.1	Ssa#TC100618	ssa07	Phosphatidylinositol 4,5-bisphosphate 3-kinase cat	0	0	1	0
LOC100196652	Ssa#NM_001141681.1	Ssa#TC101804		Calsequestrin 2	0	0	I(-1)	0
LOC106583179	Ssa#XM_014167075.1	Ssa#TC102550	ssa22	Prostacyclin synthase	0	1	0	0
	Ssa#TC103078	Ssa#TC103078		Ig light chain	0	0	2	0
LOC106592545	Ssa#XM_014183891.1	Ssa#TC104112	ssa02	GTPase IMAP family member 7	0	1	0	0
LOC106592851	Ssa#XM_014184201.1	Ssa#TC104112		GTPase IMAP family member 7	0	1	0	0
LOC106569408	Ssa#XM_014140748.1	Ssa#TC104504		protein zyg-11 homolog	0	0	I(-1)	0
LOC106610432	Ssa#XM_014209800.1	Ssa#TC104534	ssa08	C-type lectin	0	1	0	0
LOC106602166	Ssa#XM_014194638.1	Ssa#TC105969	ssa04	CD209 antigen-like protein	0	3	0	0
LOC106588883	Ssa#XM_014178393.1	Ssa#TC107342	ssa27	Inactive phospholipase C-like protein 1	0	1	0	0
LOC106582593	Ssa#XM_014165826.1	Ssa#TC108395	ssa02	sialoadhesin-like CD169	0	2	0	0
	Ssa#TC108582	Ssa#TC108582		IgDHC-like	0	0	1	0
LOC106565937	Ssa#XM_014133628.1	Ssa#TC109127	ssa12	Tumor necrosis factor receptor superfamily member 1B	0	1	0	0
LOC106605867	Ssa#XM_014201850.1	Ssa#TC109651	ssa05	GLI family zinc finger 3	0	1	0	0
LOC106589684	Ssa#XM_014179944.1	Ssa#TC109778	ssa28	Protein AF-10	0	2	0	0
LOC106569202	Ssa#XM_014140319.1	Ssa#TC109955	ssa14	Myosin, heavy chain b	0	0	1	0
LOC106568484	Ssa#XM_014138897.1	Ssa#TC110206	z	Adipocyte enhancer-binding protein 1	0	-1	0	0
LOC106568746	Ssa#XM_014139359.1	Ssa#TC111375	ssa14	NACHT, LRR and PYD domains-containing protein 1	0	1	0	0
LOC106575314	Ssa#XM_014151776.1	Ssa#TC111549	ssa17	ATP-binding cassette, sub-family C	0	1	0	0
LOC106586044	Ssa#XM_014172837.1	Ssa#TC112114	ssa25	Potassium channel tetramerisation domain containing 16a	0	3	2	0
LOC106576066	Ssa#XM_014152926.1	Ssa#TC65444	ssa17	dnaJ homolog subfamily B member 9-like	0	1	0	0
LOC106609232	Ssa#XM_014207784.1	Ssa#TC65444	ssa07	dnaJ homolog subfamily B member 9-like	0	1	0	0
LOC106607465	Ssa#XM_014204442.1	Ssa#TC69358	ssa06	ABI gene family member 3-like	0	1	1	0
LOC106599566	Ssa#XM_014190863.1	Ssa#TC69706	ssa01	protein LBH-like	0	1	0	0
LOC106612716	Ssa#XM_014214155.1	Ssa#TC72531	ssa09	zinc finger protein 36, C3H1 type-like 2	0	0	1	0
LOC106602244	Ssa#XM_014194763.1	Ssa#TC76058	ssa04	C-type lectin	0	2	0	0
LOC106602246	Ssa#XM_014194766.1	Ssa#TC76058	ssa04	C-type lectin domain family 4 member E-like	0	2	0	0
LOC106610431	Ssa#XM_014209799.1	Ssa#TC76058	ssa08	C-type lectin domain family 4 member E-like	0	1	0	0
LOC106594109	Ssa#XM_014185479.1	Ssa#TC76058		C-type lectin domain family 4 member M-like	0	1	0	0
LOC106578488	Ssa#XM_014157343.1	Ssa#TC82704	ssa19	tartrate-resistant acid phosphatase type 5-like	0	1	0	0
LOC106594609	Ssa#XM_014186013.1	Ssa#TC88585	ssa02	Guanine nucleotide exchange factor VAV2	0	1	1	0
il31r	Ssa#XM_014143366.1	Ssa#TC89235	ssa01	Interleukin-31 receptor A	0	0	1	0
LOC106571540	Ssa#XM_014144698.1	Ssa#TC90164	ssa15	Hydroxycarboxylic acid receptor 2	0	1	0	0
LOC106571802	Ssa#XM_014145262.1	Ssa#TC90520		Sestrin-1	0	0	I(-1)	0
sardh	Ssa#XM_014125677.1	Ssa#TC95588		Sarcosine dehydrogenase, mitochondrial	0	0	I(-1)	0
LOC106579287	Ssa#XM_014159068.1	Ssa#TC96349	ssa19	disintegrin and metalloproteinase domain-containing protein 8-like	0	1	0	0
LOC106572888	Ssa#XM_014147467.1	Ssa#TC97060	ssa15	epidermal growth factor receptor kinase substrate 8-like protein 3	0	1	0	0
LOC106609289	Ssa#XM_014207926.1	Ssa#TC97463	ssa07	Plexin-C1	0	1	0	0
LOC106576206	Ssa#XM_014153198.1	Ssa#TC97463	ssa17	Plexin-C1	0	1	0	0
LOC106562377	Ssa#XM_014127233.1	Ssa#TC97851	ssa11	Glucose phosphate isomerase b	0	1	0	0
LOC106587569	Ssa#XM_014176086.1	Ssa#TC97851		Glucose phosphate isomerase b	0	0	I(-1)	0
LOC106578696	Ssa#XM_014157806.1		ssa02	carcinoembryonic antigen-related cell adhesion molecule 20-like (ceacam20)	0	3	0	0
egln3	Ssa#XM_014194431.1		ssa01	Egl nine homolog 2	0	3	0	0
LOC106578511	Ssa#XM_014157398.1		ssa19	ferric-chelate reductase 1	0	3	0	0
LOC106592457	Ssa#XM_014183812.1		ssa02	GTPase IMAP family member 7	0	3	0	0
LOC106579619	Ssa#XM_014159709.1		ssa19	myelin-associated glycoprotein-like	0	3	0	0
LOC106579621	Ssa#XM_014159716.1		ssa19	myelin-associated glycoprotein-like	0	3	0	0
LOC106584298	Ssa#XM_014169377.1		ssa23	polymeric immunoglobulin receptor-like	0	3	0	0
LOC106604696	Ssa#XM_014199617.1		ssa05	saxitoxin and tetrodotoxin-binding protein 2-like (psbp)	0	3	0	0
LOC106605611	Ssa#XM_014201445.1		ssa05	uncharacterized LOC106605611	0	3	0	0
LOC106604752	Ssa#XM_014199745.1		ssa05	Aryl hydrocarbon receptor interacting protein	0	2	0	0
LOC106606380	Ssa#XM_014202534.1		ssa06	basigin-like CD147	0	2	0	0
LOC106590243	Ssa#XM_014181042.1		ssa29	CCAAT/enhancer-binding protein epsilon-like	0	2	0	0
LOC106580604	Ssa#XM_014161843.1		ssa02	C-type lectin domain family 4 member K	0	2	0	0
LOC106583726	Ssa#XM_014168266.1		ssa22	cysteinyl leukotriene receptor 1 (cysltr1)	0	2	0	0
LOC106594455	Ssa#XM_014185827.1			DNA helicase ino80	0	2	0	0
LOC106609418	Ssa#XM_014208219.1		ssa07	ferric-chelate reductase 1	0	2	0	0
LOC106602906	Ssa#XM_014195898.1		ssa01	Fos-related antigen 2	0	2	0	0
LOC106577474	Ssa#XM_014155483.1		ssa18	G-protein coupled receptor 4-like (LOC106577442)	0	2	0	0
LOC106577855	Ssa#XM_014156253.1		ssa18	GTPase IMAP family member 4-like	0	2	0	0
LOC106563802	Ssa#XM_014129667.1		ssa01	leukemia inhibitory factor receptor-like (cd118)	0	2	0	0
lpp60	Ssa#XM_014210578.1		ssa09	Lysophospholipase 60 kDa	0	2	0	0
LOC106610230	Ssa#XM_014209445.1		ssa08	mucin-5AC-like	0	2	0	0
LOC106563676	Ssa#XM_014129462.1		ssa11	NHS-like protein 2	0	2	0	0
LOC106562796	Ssa#XM_014127811.1		ssa11	non-muscle caldesmon-like	0	2	0	0
LOC106588492	Ssa#XM_014177584.1		ssa27	PR domain containing 1a, with ZNF domain	0	2	0	0
prdm1	Ssa#XM_014200868.1		ssa05	PR domain containing 1a, with ZNF domain	0	2	0	0
LOC106560287	Ssa#XM_014123035.1		ssa10	Proteoglycan 4	0	2	0	0
LOC106560300	Ssa#XM_014123054.1		ssa10	Regulator of G-protein signaling 1	0	2	0	0
LOC106569420	Ssa#XM_014140763.1		ssa14	Rho GTPase activating protein 30	0	2	0	0
LOC106562189	Ssa#XM_014126882.1		ssa11	Sulfotransferase family cytosolic 2B member 1-like	0	2	0	0
LOC106589316	Ssa#XM_014179115.1		ssa02	uncharacterized LOC106589316	0	2	0	0
LOC106604143	Ssa#XM_014198550.1		ssa05	Arf-GAP with Rho-GAP domain, ANK repeat and PH dom	0	1	0	0
LOC106573880	Ssa#XM_014149312.1		ssa16	AT-rich interactive domain-containing protein 3A	0	1	0	0
LOC106578256	Ssa#XM_014156918.1		ssa02	B-cell receptor CD22	0	1	0	0
LOC106566081	Ssa#XM_014133909.1		ssa12	Bcl-2-related ovarian killer protein homolog A	0	1	0	0
bora	Ssa#XM_014167775.1		ssa22	bora, aurora kinase A activator (bora), X1	0	1	0	0
LOC106566982	Ssa#XM_014135701.1		ssa13	Carbohydrate sulfotransferase 13	0	1	0	0
LOC106573350	Ssa#XM_014148324.1		ssa16	CD44 antigen-like	0	1	0	0
LOC106587778	Ssa#XM_014176422.1		ssa26	cell surface glycoprotein 1-like	0	1	0	0
LOC106582122	Ssa#XM_014164876.1		ssa21	cell surface glycoprotein CD200 receptor 1-A-like	0	1	0	0
LOC106608480	Ssa#XM_014206409.1		ssa07	circularly permutated Ras protein 1-like	0	1	0	0
LOC106576993	Ssa#XM_014154621.1		ssa18	CMRF35-like molecule 1	0	1	0	0
LOC106560427	Ssa#XM_014123321.1		ssa01	Complexin 4b	0	1	0	0
LOC100136500	Ssa#XM_014201999.1		ssa05	diacylglycerol O-acyltransferase 1-like	0	1	0	0
LOC106570863	Ssa#XM_014143430.1		ssa15	DNA-binding protein HU 2-like	0	1	0	0
LOC106590170	Ssa#XM_014180855.1		ssa02	Dual specificity protein phosphatase 5	0	1	0	0
LOC106579127	Ssa#XM_014158712.1		ssa19	endonuclease domain-containing 1 protein-like	0	1	0	0
LOC106581001	Ssa#XM_014162646.1		ssa20	FH2 domain-containing protein 1	0	1	0	0
LOC106605185	Ssa#XM_014200566.1		ssa05	free fatty acid receptor 2-like	0	1	0	0
LOC106576463	Ssa#XM_014153663.1		ssa17	gamma-secretase-activating protein-like	0	1	0	0
LOC106577442	Ssa#XM_014155414.1		ssa18	G-protein coupled receptor 4-like	0	1	0	0
gpr84	Ssa#XM_014167170.1		ssa22	G-protein coupled receptor 84	0	1	0	0
LOC106564243	Ssa#XM_014130291.1		ssa12	GTPase IMAP family member 7	0	1	0	0
LOC106592646	Ssa#XM_014183994.1		ssa02	GTPase IMAP family member 7	0	1	0	0
LOC106592679	Ssa#XM_014184016.1		ssa02	GTPase IMAP family member 7	0	1	0	0
LOC106576563	Ssa#XM_014153787.1		ssa17	hepatocyte growth factor-like (LOC106609646), X1	0	1	0	0
LOC106606237	Ssa#XM_014202385.1		ssa06	Immunoglobulin-like fold	0	1	0	0
LOC106590082	Ssa#XM_014180629.1		ssa29	Inhibin beta A chain	0	1	0	0
LOC106592105	Ssa#XM_014183408.1		z	inositol 1,4,5-trisphosphate receptor-interacting protein-like 2	0	1	0	0
LOC106583289	Ssa#XM_014167271.1		ssa22	insulin-like growth factor-binding protein 6	0	1	0	0
LOC106606534	Ssa#XM_014202802.1		ssa06	interleukin-6 receptor subunit beta-like	0	1	0	0
LOC106574786	Ssa#XM_014150869.1		ssa16	IQ and AAA domain-containing protein 1-like	0	1	0	0
kiaa0226l	Ssa#XM_014173873.1		ssa25	KIAA0226-like ortholog	0	1	0	0
LOC106560836	Ssa#XM_014124192.1		ssa10	leucine-rich repeat-containing protein 16B-like	0	1	0	0
LOC106601611	Ssa#XM_014193951.1		ssa03	LIM domain-containing protein 2	0	1	0	0
LOC106613743	Ssa#XM_014216312.1		ssa10	Midnolin	0	1	0	0
LOC106573601	Ssa#XM_014148791.1		ssa16	Midnolin	0	1	0	0
map3k1	Ssa#XM_014144678.1		ssa01	Mitogen-activated protein kinase kinase kinase 1, E3 ubiquitin protein ligase	0	1	0	0
LOC106603452	Ssa#XM_014197160.1		ssa04	Mothers against decapentaplegic homolog	0	1	0	0
LOC106613687	Ssa#XM_014216214.1		ssa10	Mucosa associated lymphoid tissue lymphoma translocation gene 1a	0	1	0	0
LOC106579620	Ssa#XM_014159711.1			myeloid cell surface antigen CD33-like	0	1	0	0
LOC106565158	Ssa#XM_014131965.1		ssa12	ninjurin-1-like	0	1	0	0
LOC106577071	Ssa#XM_014154799.1		ssa18	Novel immune type receptor	0	1	0	0
pgp	Ssa#NM_001141174.1		ssa28	phosphoglycolate phosphatase	0	1	0	0
LOC106604317	Ssa#XM_014198839.1		ssa05	proheparin-binding EGF-like growth factor	0	1	0	0
LOC106612135	Ssa#XM_014213041.1		ssa09	Proheparin-binding EGF-like growth factor	0	1	0	0
LOC106583533	Ssa#XM_014167834.1		ssa22	prostacyclin synthase-like	0	1	0	0
LOC106570560	Ssa#XM_014143005.1		ssa14	Protein FAM65B	0	1	0	0
LOC106596922	Ssa#XM_014188167.1			protein PML-like	0	1	0	0
LOC106605107	Ssa#XM_014200424.1		ssa05	protein THEMIS2-like	0	1	0	0
LOC106584150	Ssa#XM_014169070.1		ssa23	Regulator of G-protein signaling 1	0	1	0	0
LOC106568731	Ssa#XM_014139323.1		ssa14	Regulator of G-protein signaling 5b	0	1	0	0
LOC106601492	Ssa#XM_014193717.1		ssa03	RING finger protein 186-like (LOC106601489)	0	1	0	0
LOC106601490	Ssa#XM_014193713.1		ssa03	RING finger protein 208-like	0	1	0	0
LOC106595515	Ssa#XM_014186883.1			Solute carrier family 16	0	1	0	0
LOC106580425	Ssa#XM_014161475.1		ssa20	tissue-type plasminogen activator-like	0	1	0	0
LOC106585058	Ssa#XM_014170815.1		ssa24	tissue-type plasminogen activator-like	0	1	0	0
LOC106568387	Ssa#XM_014138696.1		ssa01	toll-like receptor 8	0	1	0	0
LOC106561387	Ssa#XM_014125291.1		ssa01	Transmembrane protein 38A	0	1	0	0
LOC106567257	Ssa#XM_014136334.1		ssa13	tumor necrosis factor receptor superfamily member 9-like	0	1	0	0
LOC106608602	Ssa#XM_014206630.1		ssa07	tyrosine-protein kinase receptor TYRO3-like	0	1	0	0
LOC106565579	Ssa#XM_014132857.1		ssa12	uncharacterized LOC106565579	0	1	0	0
LOC106600712	Ssa#XM_014192280.1		ssa03	uncharacterized LOC106600712	0	1	0	0
LOC106578881	Ssa#XM_014158118.1		ssa19	uncharacterized protein C17orf62 homolog	0	1	0	0
LOC106591025	Ssa#XM_014182195.1			vascular endothelial growth factor receptor 3-like	0	1	0	0
LOC106575916	Ssa#XM_014152644.1		ssa17	Zinc finger, RAN-binding domain containing 3	0	1	0	0
LOC106580518	Ssa#XM_014161681.1		ssa20	zinc metalloproteinase-disintegrin-like brevilysin H2a	0	1	0	0
dbp	Ssa#XM_014201704.1		z	D-box binding protein 2	0	-1	0	0
LOC106581051	Ssa#XM_014162747.1		z	elastin-like	0	-1	0	0
LOC106613056	Ssa#XM_014214939.1		z	extensin-2-like	0	-1	0	0
LOC106601732	Ssa#XM_014194079.1		z	General transcription factor II-I repeat domain-co	0	-1	0	0
LOC106567648	Ssa#XM_014137186.1		z	Pannexin-3	0	-1	0	0
LOC106603665	Ssa#XM_014197613.1		z	Pannexin-3	0	-1	0	0
LOC106590231	Ssa#XM_014181025.1		z	sporozoite surface protein 2-like	0	-1	0	0
LOC106570833	Ssa#XM_014143391.1		z	titin-like	0	-1	0	0
LOC106599009	Ssa#XM_014190049.1		z	Unknown	0	-1	0	0
LOC106611287	Ssa#XM_014211334.1		z	Zinc finger protein 36, C3H type-like 1a	0	-1	0	0

## Sheet: Data
				ISAV	Poly-IC				SAV						PRV				IPNV	Spx		Wound							Melanized	Plasmid								PAMP						Tenacibaculum
Locus	Salgeno ID	Salgeno ID	Gene	Ask.ASK ISAV	Adipocyte-EPA24	Adipocyte-PIC_-EPA96	Adipocyte-PIC_-oleic 24	Ask.ASK poly-IC	PRV-SAV.Heart	PRV-SAV.Heart SAV early	PRV-SAV.Heart SAV late	MSD-Veso_add.Heart SAV CL	MSD-Veso_add.Heart SAV Vaccin	MF-PD.Heart PD	MF-HSMI.Heart HSMI	MF-RBC.RBC-PRV	PRVStrain.CAN W3	PRVStrain.N1988 W3	IPNQ.Liver IPN	Spx1.Gill pox virus late	Spx1.Gill pox virus mid	Heal.Skin wound day 1	Heal.Skin wound day 3	Heal.Skin wound day 7	Heal.Skin wound day 14	Heal.Skin wound day 36	Heal.Skin wound day 43	Heal.Skin wound day 57	Spots-mel.Muscle black spot	SAVPL.Muscle Control plasmid-PBS	SAVPL.Muscle SAV plasmid-PBS	VV-IFN.Muscle Control plasmid-PBS TP1	VV-IFN.Muscle Control plasmid-PBS TP2	VV-IFN.Muscle heme agglutinin plasmid-PBS TP1	VV-IFN.Muscle heme agglutinin plasmid-PBS TP2	VV-IFN.Muscle IFN plasmid-PBS TP1	VV-IFN.Muscle IFN plasmid-PBS TP2	TrDC.Head kidney cells CpG day 6	TrDC.Head kidney cells CpG gardiquimod	TrDC.Head kidney cells gardiquimod	TrDC.Head kidney cells polyIC day 1	TrDC.Head kidney cells polyIC day 6	TrDC.Head kidney cells polyIC gardiquimod	LimiT_2.Derma Tenac postsmolt BW	LimiT_2.Derma Tenac postsmolt FW	LimiT_2.Derma Tenac smolt	LimiT_2.Epi Tenac postsmolt BW	LimiT_2.Epi Tenac postsmolt FW	LimiT_2.Epi Tenac smolt
				Atlantic salmon kidney cell culture	Adipocytes, medium with EPA	Adipocytes, medium with EPA	Adipocytes, medium with oleic acid	Atlantic salmon kidney cells	Heart from infected fish	Heart from infected fish	Heart from infected fish	Heart, unvaccinated infected fish	Heart, vaccinated infected fish	Heart from infected fish	Heart from infected fish	Erythrocytes from infected fish	Erythrocytes from infected fish	Erythrocytes from infected fish	Liver from infected fish	Gill from infected fish (outbreak)	Gill from infected fish (outbreak)	Skin with wound	Skin with wound	Skin with wound	Skin with wound	Skin with wound	Skin with wound	Skin with wound	Muscle with melanized spot, slaughter fish	Muscle, injection site	Muscle, injection site	Muscle, injection site	Muscle, injection site	Muscle, injection site	Muscle, injection site	Muscle, injection site	Muscle, injection site	Head kidney primary cell culture	Head kidney primary cell culture	Head kidney primary cell culture	Head kidney primary cell culture	Head kidney primary cell culture	Head kidney primary cell culture	Skin, derma, postsmolts kept in brackish water	Skin, derma, postsmolts kept in fresh water	Skin, derma, smolts	Skin, epidermis, postsmolts kept in brackish water	Skin, epidermis, postsmolts kept in fresh water	Skin, epidermis, smolts
				ISAV, 24h, 96h	Poly(I:C), 24h	Poly(I:C), 96h	Poly(I:C), 24h	Poly(I:C), 24h	PRV, SAV, week 15	SAV, week 3	SAV, week 6	SAV, week 3	SAV, week 3	SAV, weeks 3 and 5	PRV, 7, 8, 9 and 11 weeks	PRV, weeks 5 and 7	PRV, weeks 3 and 4	PRV, weeks 3 and 4	IPNV, days 4, 6, 8 and 10	Salmon poxvirus, day 12	Salmon poxvirus, day 8	Experimental wound, day 1	Experimental wound, day 3	Experimental wound, day 7	Experimental wound, day 14	Experimental wound, day 36	Experimental wound, day 43	Experimental wound, day 57	No treatment	Control plasmid with SAV gene, weeks 1 and 2	Control plasmid, weeks 1 and 3	Control plasmid, week 1	Control plasmid, week 3	Heme agglutinin plasmid, week 1	Heme agglutinin plasmid, week 3	IFNa plasmid, week 1	IFNa plasmid, week 3	CpG, day 6	CpG, day 6 + 1 day gardiquimod	CpG, gardiquimod, 1 day	Poly(I:C), 6 day	Poly(I:C), 1 day	Poly(I:C), day 6 + 1 day gardiquimod	Tenacibaculum finnmarkense, day 3	Tenacibaculum finnmarkense, day 3	Tenacibaculum finnmarkense, day 3	Tenacibaculum finnmarkense, day 3	Tenacibaculum finnmarkense, day 3	Tenacibaculum finnmarkense, day 3
ncf1	Omy#BX861424	Omy#BX861424	Neutrophil cytosolic factor 1		2.78	-0.08	2.21		1.15	1.27	1.5			1.47	1.5	-1.35						2.4	3.32	2.51	2.01	1.49	1.3	1.12	1.55	0.87	1.86	1.69	1.08	1.58	0.9	2.6	2.39	0.500559	2.63919	1.3844	2.09896	1.32601	2.38244	2.56	2.13	1.59	2.29	1.23	1.97
gpx1a	Omy#CA345885	Omy#CA345885	glutathione peroxidase type 2		-0.13	-0.64	-0.34		0.25	0.91	0.39	0.45	0.61									1.81	3.26	2.28	1.69	-0.6	-0.73	-0.79										-0.127805	1.70011	1.08344	-0.192508	2.14188	3.01083	1.96	1.39	1.24	1.51	1.05	1.02
tmem100	Omy#S18162663	Omy#S18162663	Transmembrane protein 100									0.14	0.18							-0.88	-0.49																							6.26	5.02	1.89	3.52	3.55	1.12
Ssa#53103	Ssa#53103	Ssa#53103	Not
Ssa#53103	Ssa#53103	Ssa#GRASP209738405	Not						1.92	-0.43	3.2				1.59	-2.36						-0.02	0.47	0.07	1.2	2.46	2.08	2.62	3.16	2.33	3.71	1.59	2.92	1.42	2.33	2.32	3.2	0.09259	2.90764	2.03338	-0.673114	1.60048	3.88525
Ssa#62252	Ssa#62252	Ssa#62252	Ig lambda chain V-III region SH-like
Ssa#62252	Ssa#62252	Ssa#S50369622	Ig lambda chain V-III region SH-like	0.06				1.05	2.37	-0.07	4.16				2.56	-1.87						0.03	0.07	-0.16	1.01	2.56	1.89	2.65	2.95	2.51	3.78	1.75	3.2	1.06	2.68	2.81	3.8	-0.65019	1.89478	3.14768	0.152728	1.88839	3.63426
Ssa#63852	Ssa#63852	Ssa#63852	Ig light chain																	0.98	0.03
Ssa#63852	Ssa#63852	Ssa#S18840129	Ig light chain						1	0.19	2.97				1.87					0.98	0.03								1.03
Ssa#63852	Ssa#63852	Ssa#S32007879	Ig light chain						0.82	-0.27	2.28				1.04	-1.44				0.98	0.03	0.03	0.36	0.23	0.67	1.78	1.3	1.76	1.69	0.93	2.05	0.4	1.57	0.28	0.88	0.98	1.5	-0.18536	-0.956246	-1.41928	-0.848348	-0.654138	-0.770251
Ssa#63852	Ssa#63852	Ssa#S47728269	Ig light chain		-1.7	-0.25	-0.67		2.24	0.04	3.59				2.16	-1.98				0.98	0.03	0.06	0	0.03	1.07	2.18	1.7	2.75	3.22	1.62	3.09	0.96	3.07	0.7	1.91	1.91	3.59	0.43504	0.886848	0.64973	-0.594248	1.28765	2.57711
LOC106604583	Ssa#CN442491	Ssa#CN442491	Leukocyte cell-derived chemotaxin 2-1																			0.81	2.27	1.84	1.01	0.11	-0.15	-0.11										-0.413344	1.5558	0.830973	0.392326	0.157284	2.2718	4.3	6.5	4.03	4.13	4.52	2.81
LOC106569202	Ssa#DW181447	Ssa#DW181447	Myosin, heavy chain b	0.22					-0.61	-1.18	-1.05											-2.11	-2.35	-2.52	-2.08	-2.82	-2.54	-2.41	-1.54			-0.39	-1.5	-1.35	-1.26	-1.16	-2.54
Ssa#EG898533	Ssa#EG898533	Ssa#EG898533	interferon-gamma receptor alpha chain									0.25	0.41									1.56	1.8	0.97	0.71	0.02	0.22	0.1																1.36	1.18	0.55	1.41	1.31	0.67
pura1	Ssa#GRASP209154877	Ssa#GRASP209154877	Adenylosuccinate synthetase isozyme 1	0.01																		-2.82	-2.96	-3.84	-2.86	-1.47	-1.25	-0.28	-1.53			-0.52	-0.93	-1.37	-1.14	-1.68	-1.47
efhd2	Ssa#GRASP223649489	Ssa#GRASP223649489	EF-hand domain-containing protein D2	-0.44				-0.9	1.02	2.21	1.57			1.62	1.6	0.76						2.31	3.13	2.25	1.83	0	0	-0.03	1.51			1.41	0.99	1.55	0.29	2.39	2.13	0.0527535	1.73834	1.40034	0.124918	0.561302	1.27181	1.76	0.65	0.72	0.9	0.76	0.86
efhd2	Ssa#GRASP223649489	Ssa#KSS5160	EF-hand domain-containing protein D2	-0.44				-0.9	0.68	2.01	1.17			1.72	1.63	0.91						2.33	3.2	2.12	1.66	0.74	0.53	0.5	1.14			1.26	0.58	0.59	0.71	1.87	0.92	-1.26476	-0.138876	-0.0157475	0.344766	-0.631231	-0.379112	1.76	0.65	0.72	0.9	0.76	0.86
Ssa#GRASP223672662	Ssa#GRASP223672662	Ssa#GRASP223672662	Proteasome subunit beta type-8 precursor	1.97	2.09	3.19	2.15	2.94				4.11	1.46	3.84		2.58	1.42	2.91	8.81	0.87	-0.07								1.23	3.59	2.94	1.03	1.82	0.64	2.67	3.08	4.98	0.899485	0.606977	0.807333	2.20014	1.0605	0.363455	0.91	-0.69	2.29	0	-0.66	1.51
LOC106609907	Ssa#KSS2862	Ssa#KSS2862	Solute carrier family 43, member 2a		-1.56	-0.41	-0.8							1.2	0.82							2.05	3.31	2.97	2.4	0.98	0.82	1.02	1.9	-0.29	0.65	0.57	0.77	1.28	0.8	1.1	2.36	0.0204805	-2.90318	-2.47053	-2.06663	-1.5139	-3.48811	2.73	2.32	2.65	3.01	1.5	2.83
Ssa#KSS4026	Ssa#KSS4026	Ssa#KSS4026	Phosphoglycolate phosphatase									0.55	0.19
Ssa#KSS4549	Ssa#KSS4549	Ssa#GRASP209731639	Ig light chain						1.5	-0.66	3.11	-0.04	-0.02		1.45							0.31	0.78	0.25	1.58	3.16	2.56	2.88	3.51	2.28	3.58	2.31	2.64	1.14	1.79	1.79	3.41	-0.777335	1.65531	2.67517	0.0945552	1.47568	3.16053
Ssa#KSS4549	Ssa#KSS4549	Ssa#KSS4549	Ig light chain									-0.04	-0.02
cd9	Ssa#NM_001123541.2		CD9 protein									2.48	0.37				2.22	2.97		2.13	3.31
spp2	Ssa#NM_001123551.1		secreted phosphoprotein 24									-1.81	-1.02
spp2	Ssa#NM_001123551.1	Ssa#S18892237	secreted phosphoprotein 24									-1.81	-1.02	-0.8																		-0.78	-1.11	-0.9	0.47	-0.97	-0.42
il-1racp	Ssa#NM_001123552.1		interleukin 1 receptor accessory protein									0.58	-0.1																															1.8	1.85	1.41	1.32	1.45	0.99
il-1racp	Ssa#NM_001123552.1	Ssa#S18892257	interleukin 1 receptor accessory protein						0.67	1.12	1.54	0.58	-0.1	1.52	2.09							1.63	2.43	2.07	2.31	1.45	1.2	0.84		-0.15	0.75							0.201358	0.220184	0.355654	-2.25794	0.31823	0.32128	1.8	1.85	1.41	1.32	1.45	0.99
ifna2	Ssa#NM_001123570.1		interferon alpha 2									3.56	1.96				1.02	2.49		0.42	0.83																							-0.42	-1.03	-0.3	-1.91	-1.35	-0.91
ifna2	Ssa#NM_001123570.1	Ssa#S18892255	interferon alpha 2	1.26	4.81	1.99	4.26	0.67	1.1	2.16	0.35	3.56	1.96	2.47	1.34	3.02	1.02	2.49	8.81	0.42	0.83	0.25	0.14	0.54	0.46	0.71	0.55	0.93	1.01															-0.42	-1.03	-0.3	-1.91	-1.35	-0.91
LOC100136439	Ssa#NM_001123573.1		cathelicidin (cath)									2.85	1.08																															3.39	3.15	3.58	4.46	3.87	3.6
LOC100136439	Ssa#NM_001123573.1	Ssa#S26387025	cathelicidin (cath)		-0.12	-0.83	-0.01		0.32	2.14	1.45	2.85	1.08	2.07								3.66	5.52	6.03	5	3.55	2.67	2.1	2.03									-1.44891	5.15107	6.12532	-1.77497	2.29341	5.4927	3.39	3.15	3.58	4.46	3.87	3.6
LOC100136446	Ssa#NM_001123579.1		C type lectin receptor A (clec4e)									1.36	1.19																															3.1	3.05	3.08	5.11	3.91	4.02
LOC100136446	Ssa#NM_001123579.1	Ssa#S21512941	C type lectin receptor A (clec4e)		-0.36	-0.95	-0.23		0.28	1.42	0.9	1.36	1.19	1.23		-1.33						3.34	4.61	4.22	3.61	2.46	2.28	0.77	1.43	0.59	1.29	0.06	0.96	0.53	1.91	-0.19	1.58	-1.29395	2.13234	3.67844	-1.99774	0.298379	2.35944	3.1	3.05	3.08	5.11	3.91	4.02
LOC100136447	Ssa#NM_001123580.1	Omy#S23931051	C type lectin receptor B									2.83	2.72																															2.57	2.88	3.3	6.29	5.32	4.86
LOC100136447	Ssa#NM_001123580.1		C type lectin receptor B									2.83	2.72																															2.57	2.88	3.3	6.29	5.32	4.86
LOC100136449	Ssa#NM_001123582.1	Ssa#CL122Contig1	interleukin-1 beta																																			2.23835	5.48326	5.01607	0.034861	2.68114	5.95721			0.92	4.8	3.84	2.01
LOC100136449	Ssa#NM_001123582.1		interleukin-1 beta																																											0.92	4.8	3.84	2.01
cmpk2	Ssa#NM_001123619.1		thymidylate kinase (LOC100136513)									5.13	2.5				3.54	4.45		2.71	4.43																							-1.03	-1.47	-0.38	-1.58	-1.65	-0.74
cmpk2	Ssa#NM_001123619.1	Ssa#S40667279	thymidylate kinase (LOC100136513)	1.01	4.81	4.04	5.42	2.07	1.17	1.71	0.86	5.13	2.5	2.1			3.54	4.45	8.81	2.71	4.43	0.07	0.7	1.21	1.49	0.7	0.68	1.23		2.97	2.48							2.57771	0.981059	1.56823	3.19974	1.05886	1.00947	-1.03	-1.47	-0.38	-1.58	-1.65	-0.74
Ssa#NM_001123632.1	Ssa#NM_001123632.1		antithrombin protein (antithrombin)									-0.61	-0.61																															2.91	2.73	2.11	2.83	1.67	2.56
Ssa#NM_001123632.1	Ssa#NM_001123632.1	Ssa#S18892464	antithrombin protein (antithrombin)									-0.61	-0.61									2.89	3.73	2.71	1.01	0.03	-0.34	-0.32																2.91	2.73	2.11	2.83	1.67	2.56
LOC100136541	Ssa#NM_001123640.1		ISG15-like									7.54	3.83				2.3	3.21		3.8	5.47
LOC100136541	Ssa#NM_001123640.1	Ssa#S35549782	ISG15-like	4.45	5.97	6.02	6.42	4.93	4.23	4.8	3.94	7.54	3.83	4.75	4.37		2.3	3.21	8.81	3.8	5.47	1.47	2.1	2.79	3.04	0.42	0.45	1.42		7.19	7.21	3.97	4.35	2.72	4.76	4.58	6.42	4.09818	5.88238	6.04918	5.02489	5.57179	6.01846
igfbp6	Ssa#NM_001123650.1	Ssa#GRASP209154473	IGF binding protein 6		1.32	-0.82	0.61		-0.36	-0.65	-1.51	-0.9	0.1		-0.97				8.81			1.59	2.05	1.61	1.99	0.39	0.38	-0.36				-0.39	0.2	-0.39	0.32	1.1	0.08	-1.12014	5.98951	6.74452	0.524288	1.3881	5.17274	2.67	2.69	0.99	1.38	0.73	0.36
igfbp6	Ssa#NM_001123650.1		IGF binding protein 6									-0.9	0.1																															2.67	2.69	0.99	1.38	0.73	0.36
trf	Ssa#NM_001123655.1	Omy#S34311675	Serotransferrin 2									-1.77	-1.55																									0.0924145	-0.64017	-1.096		2.39821	1.71434	6.09	6.84	4.58	5.55	5.14	3.94
trf	Ssa#NM_001123655.1	Ssa#GRASP209154423	Serotransferrin 2		-0.33	-1.51	-0.8					-1.77	-1.55									-0.24	1.38	2.5	2.15	1.44	0.19	0.23										-0.238635	-1.82156	-1.72149	-0.291279	1.87695	1.39495	6.09	6.84	4.58	5.55	5.14	3.94
trf	Ssa#NM_001123655.1		Serotransferrin 2									-1.77	-1.55																															6.09	6.84	4.58	5.55	5.14	3.94
trf	Ssa#NM_001123655.1	Ssa#S18835321	Serotransferrin 2	-0.02	-0.2	-1.47	-0.88	1.19				-1.77	-1.55									-0.2	1.31	2.13	1.78	1.22	0.12	0.17										-0.285521	0.098034	-0.11457	-0.326047	3.38723	3.36637	6.09	6.84	4.58	5.55	5.14	3.94
LOC100136583	Ssa#NM_001123671.1		C-reactive protein similar, pentraxin									-0.97	-0.18				1.13	1.53																										0.42	0.56	0.96	0.6	0.27	0.59
LOC100136583	Ssa#NM_001123671.1	Ssa#S18892488	C-reactive protein similar, pentraxin									-0.97	-0.18			1.09	1.13	1.53				-0.07	0.1	0.13	0.13	1.71	0.1	-0.13										-0.00461383	0.198048	1.08201	-0.291474	0.213522	0.0468988	0.42	0.56	0.96	0.6	0.27	0.59
LOC100136587	Ssa#NM_001123675.1	Ssa#GI197632228	Mx3		3.51	4.27	4.28		3.59	5.04	2.96	3.96	1.82	5.23	3.91	4.71	3.6	4.26		1.57	2.79	0.75	1.45	1.73	2.07	0.26	0.74	1.42		4.56	4.9	3.6	5.09	2.45	3.91	6.72	7.18							-0.8	-1.26	-0.43	-0.86	-0.79	-0.36
LOC100136587	Ssa#NM_001123675.1		Mx3									3.96	1.82				3.6	4.26		1.57	2.79																							-0.8	-1.26	-0.43	-0.86	-0.79	-0.36
LOC100136587	Ssa#NM_001123675.1	Ssa#S18892315	Mx3		3.33	3.54	3.55		3.55	4.28	2.9	3.96	1.82	4.32	3.52	4.25	3.6	4.26	8.81	1.57	2.79	0.02	0.65	1.18	1.46	0.33	0.81	1.12		3.32	3.71	2.14	2.88	0.92	2.42	4.13	4.73							-0.8	-1.26	-0.43	-0.86	-0.79	-0.36
tl/lrr	Ssa#NM_001123691.1		Toll-like receptor 5									0.11	-0.03																															8.11	6.6	3.72		4.61	2.48
tl/lrr	Ssa#NM_001123691.1	Ssa#S22336501	Toll-like receptor 5									0.11	-0.03						8.81																			0.190916	5.31983	5.46598	0.135141	0.941539	4.15982	8.11	6.6	3.72		4.61	2.48
LOC100136922	Ssa#NM_001123692.1	Ssa#AM402845	albumin precursor									-2.53	-1.72
LOC100136922	Ssa#NM_001123692.1	Ssa#CA038032	albumin precursor									-2.53	-1.72			-0.85														-0.86	-0.87
LOC100136922	Ssa#NM_001123692.1		albumin precursor									-2.53	-1.72
LOC100136922	Ssa#NM_001123692.1	Ssa#S18892504	albumin precursor									-2.53	-1.72			-0.96			8.81											-0.78	-0.8
fxyd5a	Ssa#NM_001123723.1		FXYD domain containing ion transport regulator 5a									0.91	0.58																															2.11	1.75	1.28	1.62	1.52	1.42
fxyd5a	Ssa#NM_001123723.1	Ssa#S43839056	FXYD domain containing ion transport regulator 5a		-0.92	-0.36	-0.68		0.44	1.14	1.06	0.91	0.58		0.78	-1.82						1.97	2.72	2.22	2.06	0.67	0.54	0.43	1.18	-0.28	0.61	0.38	0.66	0.37	0.61	0.01	0.91	-0.390676	-1.1177	-0.710857	-1.03382	-0.3153	-0.459529	2.11	1.75	1.28	1.62	1.52	1.42
irf7	Ssa#NM_001136548.1		interferon regulatory factor 7									3.6	1.97				1.13	1.42		1.97	2.47																							-0.83	-1.3	-0.59	0.14	-0.27	-0.35
irf7	Ssa#NM_001136548.1	Ssa#S31997342	interferon regulatory factor 7	0.65	1.3	1.3	1.55	1.38	2.02	2.79	1.99	3.6	1.97	2.93	2.06	2.52	1.13	1.42	8.81	1.97	2.47									1.3	1.53	1.82	0.9	1.56	-0.46	2.75	3.67	2.4363	3.32334	2.5355	2.0947	2.45933	2.6459	-0.83	-1.3	-0.59	0.14	-0.27	-0.35
LOC100194553	Ssa#NM_001139639.1		VHSV-induced protein-1									2.59	1.12				1.5	1.77		1.62	2.38																							-0.79	-0.97	-0.45	-0.1	-0.53	-0.4
LOC100194553	Ssa#NM_001139639.1	Ssa#S46932440	VHSV-induced protein-1	2.13	2.75	3.72	3.3	2.96	3.15	3.86	2.28	2.59	1.12	4.01	3.24	2.7	1.5	1.77	8.81	1.62	2.38	0.11	-0.01	0.6	1.22	0.17	0.65	0.88		2.83	3.24	2.33	2.96	1.24	2.52	4.2	4.99	1.66111	1.18792	1.41254	3.32496	1.97778	1.29795	-0.79	-0.97	-0.45	-0.1	-0.53	-0.4
pgm1	Ssa#NM_001139658.1	Ssa#AM083899	Phosphoglucomutase 1						-0.55	-1.24	-1.12	-0.75	-0.3	-1.02								-1.2	-1.69	-1.92	-2.42	-1.42	-1.61	-0.51	-1.37			-0.48	-1.03	-1.14	-0.95	-0.75	-1.68	-0.301837	-0.663463	-1.09064	-0.335038	-0.441265	-0.859834	-1.12	0	-0.77	-0.2	0.14	0.57
pgm1	Ssa#NM_001139658.1		Phosphoglucomutase 1									-0.75	-0.3																															-1.12	0	-0.77	-0.2	0.14	0.57
pgm1	Ssa#NM_001139658.1	Ssa#S30269916	Phosphoglucomutase 1						-0.51	-1.03	-1.05	-0.75	-0.3									-1.26	-2.06	-2.52	-3.08	-2.42	-2.34	-1.46	-1.49			-0.21	-1.23	-1.28	-1.03	-1.33	-2.01							-1.12	0	-0.77	-0.2	0.14	0.57
pgm1	Ssa#NM_001139658.1	Ssa#TC109000	Phosphoglucomutase 1						-0.44	-1.15	-1.1	-0.75	-0.3	-0.99								-1.55	-1.91	-2.1	-2.6	-2.53	-2.64	-1.55	-1.39			-0.38	-0.76	-1.14	-0.64	-1.08	-1.55	-0.399615	-1.04359	-1.62219	-0.026456	-0.990695	-1.63945	-1.12	0	-0.77	-0.2	0.14	0.57
prmt1	Ssa#NM_001139683.1		Protein arginine methyltransferase 1									1.38	0.24							0.92	1.67																							0.23	-0.18	0.92	-0.6	0.04	0.34
prmt1	Ssa#NM_001139683.1	Ssa#S46932330	Protein arginine methyltransferase 1						0.36	1.17	0.77	1.38	0.24							0.92	1.67	1.52	1.55	1.56	1.21	1.35	0.9	1.28	1.25			0.99	0.81	1.32	1	1.13	1.15	-0.624543	2.00535	2.35227	0.375911	0.332972	1.5714	0.23	-0.18	0.92	-0.6	0.04	0.34
tpi1b	Ssa#NM_001139702.1	Ssa#EL697644	Triosephosphate isomerase	-0.82				-0.46				-0.9	-0.17	-1.77	-1.37							-1.57	-1.78	-2.11	-2.75	-1.35	-1.55	-0.49	-1.57			-0.35	-1.04	-0.95	-0.73	-0.65	-1.31	-1.18891	-1.46551	-1.77062	-0.157457	-0.911415	-1.52815
tpi1b	Ssa#NM_001139702.1	Ssa#EL697703	Triosephosphate isomerase									-0.9	-0.17
tpi1b	Ssa#NM_001139702.1	Ssa#EL697825	Triosephosphate isomerase									-0.9	-0.17	-1.48	-1.05							-2.06	-2.26	-2.62	-3.21	-3.56	-3.32	-3.44	-1.66			-0.53	-0.9	-1.25	-0.64	-1.16	-1.6
tpi1b	Ssa#NM_001139702.1	Ssa#EL698434	Triosephosphate isomerase									-0.9	-0.17	-1.69	-1.38							-1.52	-1.77	-2.09	-2.71	-1.28	-1.34	-0.45	-1.47			-0.29	-0.53	-0.99	-0.6	-0.89	-1.14
tpi1b	Ssa#NM_001139702.1	Ssa#GRASP221222151	Triosephosphate isomerase									-0.9	-0.17									-0.99	-0.8	-0.92	-1.1	-0.02	0.04	0.22										0.913397	-1.76917	-1.33203	-1.47255	0.136988	-1.34949
tpi1b	Ssa#NM_001139702.1		Triosephosphate isomerase									-0.9	-0.17
tpi1b	Ssa#NM_001139702.1	Ssa#TC112917	Triosephosphate isomerase									-0.9	-0.17	-1.54	-1.21							-2.06	-2.1	-2.58	-2.97	-2.13	-1.95	-1.46	-1.44			-0.39	-1.48	-1.01	-1.13	-0.78	-1.86
LOC100194656	Ssa#NM_001139740.1	Ssa#EG777887	Transmembrane protein 38A						-0.52	-1.43	-0.99	-0.77	-0.21	-1.41	-1.45							-1.45	-2.63	-3.11	-3.32	-1.23	-2.66	-1.42	-1.68			-0.95	-1.25	-1.34	-1.03	-1.75	-2.21
LOC100194656	Ssa#NM_001139740.1		Transmembrane protein 38A									-0.77	-0.21
LOC100194657	Ssa#NM_001139741.1		Transmembrane protein 38A									-1.04	0.62
LOC100194657	Ssa#NM_001139741.1	Ssa#S35495866	Transmembrane protein 38A									-1.04	0.62	-1.24	-1.34							-1.2	-2.38	-2.91	-3.2	-0.65	-1.59	-1.02	-1.32			-0.24	-1.58	-1.25	-1.45	-1.52	-2.65
LOC100194657	Ssa#NM_001139741.1	Ssa#S46932130	Transmembrane protein 38A									-1.04	0.62	-0.8	-1.25							-1.25	-2.03	-2.6	-2.71	-2.42	-2.66	-2.22				-0.75	-1.01	-1.09	-0.67	-1.15	-1.91
loxe3	Ssa#NM_001139774.1	Ssa#GRASP209147548	Epidermis-type lipoxygenase 3									-0.35	-0.07			-1.71						2.93	4.15	2.12	0.82	0.04	0.19	0.18																2.88	2.23	1.79	2.68	0.77	1.74
loxe3	Ssa#NM_001139774.1		Epidermis-type lipoxygenase 3									-0.35	-0.07																															2.88	2.23	1.79	2.68	0.77	1.74
pim1	Ssa#NM_001139796.1	Ssa#GRASP209148369	pim-1 oncogene	0.85				0.3	0.89	1.2	1.56	0.74	0.59	1.65	1.27	-1.12			8.81			2.62	2.73	1.47	1.43	0.36	0.35	0.24		0.48	1.04							1.11842	2.68856	2.87781	2.21235	1.73004	2.87179	3.73	3.88	1.32	2.67	1.32	1.45
pim1	Ssa#NM_001139796.1		pim-1 oncogene									0.74	0.59																															3.73	3.88	1.32	2.67	1.32	1.45
lich	Ssa#NM_001139859.1	Ssa#GRASP209150777	Lysosomal acid lipase/cholesteryl ester hydrolase (lipa)						0.78	2.7	2.64	2.66	-0.13	2.37	1.78							0.14	0.54	2.28	3.85	2.37	2.4	2.05	3.64	-0.42	0.48	0.39	1.91	0.56	2.41	0.32	2.61	-0.368604	-1.99197	-2.44655	-1.45371	-3.60763	-4.81891
lich	Ssa#NM_001139859.1		Lysosomal acid lipase/cholesteryl ester hydrolase (lipa)									2.66	-0.13
Ssa#NM_001139877.1	Ssa#NM_001139877.1	Ssa#GRASP209151356	Disabled homolog 2	-0.63				-0.83	0.78	2.86	2.36	2.29	0.56	1.91	1.77				8.81			0.9	1.42	2.28	2.62	1.58	1.41	0.8	1.55	-0.65	0.31	0.77	1.33	1.08	1.37	0.45	2.1	1.7288	-0.069979	-0.19516	-3.32931	0.3461	0.443531	-0.09	0.11	0.53	1.45	0.69	1.26
Ssa#NM_001139877.1	Ssa#NM_001139877.1		Disabled homolog 2									2.29	0.56																															-0.09	0.11	0.53	1.45	0.69	1.26
junb	Ssa#NM_001139901.1	Ssa#GRASP209152284	Jun B-1						1.88	3.48	2.28	3.48	1.58	2.39	1.44				8.81			2.94	2.06	1.46	1.67	1.57	1.15	0.35	2.96			0.68	1.21	1.37	1.6	1.69	2.48	0.180787	2.40961	2.64579	-0.503363	1.64347	2.67126	2.7	2.01	1.01	1.74	2.03	0.86
junb	Ssa#NM_001139901.1		Jun B-1									3.48	1.58																															2.7	2.01	1.01	1.74	2.03	0.86
LOC106572480	Ssa#NM_001139913.1	Ssa#GRASP209152840	CCAAT/enhancer binding protein (C/EBP)_ beta						1.68	2.52	2.17	3.12	2.31	2.39	1.46	-1.72			8.81	0.04	0.85	3.8	4.04	3.23	2.64	0.86	1	0	1.73	0.4	1.15	0.68	1.19	1.31	1.26	1.56	2.76	-0.151025	2.80835	3.051	-0.181085	0.22027	3.02177	3.66	2.97	2.41	3.2	2.74	2
LOC106572480	Ssa#NM_001139913.1		CCAAT/enhancer binding protein (C/EBP)_ beta									3.12	2.31							0.04	0.85																							3.66	2.97	2.41	3.2	2.74	2
LOC106572480	Ssa#NM_001139913.1	Ssa#S35665262	CCAAT/enhancer binding protein (C/EBP)_ beta									3.12	2.31							0.04	0.85																							3.66	2.97	2.41	3.2	2.74	2
LOC106572480	Ssa#NM_001139913.1	Ssa#S47625948	CCAAT/enhancer binding protein (C/EBP)_ beta						1.67	2.53	2.1	3.12	2.31	2.17	1.34	-1.5			8.81	0.04	0.85	3.77	3.9	3.21	2.64	0.74	0.67	-0.12	1.71	0.38	1.14	0.89	1.4	1.41	1.77	1.93	2.55	-0.152229	2.85628	3.08694	-0.204322	0.353655	3.05071	3.66	2.97	2.41	3.2	2.74	2
mx	Ssa#NM_001139918.1	Ssa#GRASP209153085	Interferon-induced GTP-binding protein Mx		4.28	5.34	4.65		4.2	4.63	4.49	4.28	2.03			4.07	2.95	3.14	8.81	2.92	3.92	0.1	0.85	1.59	2.1	0.61	1.09	1.67	1.14	4.64	5.3	3.58	4.4	1.56	3.27	5.87	6.9							-0.44	-1.34	-0.12	-1.59	-1.86	-1.25
mx	Ssa#NM_001139918.1		Interferon-induced GTP-binding protein Mx									4.28	2.03				2.95	3.14		2.92	3.92																							-0.44	-1.34	-0.12	-1.59	-1.86	-1.25
sycc	Ssa#NM_001139920.1	Ssa#GRASP209153131	Cysteine--tRNA ligase, cytoplasmic						1.36	2.19	2.18	1.95	0.5	1.99	1.79				8.81	1.75	3.12									0.55	0.85	1.48	1.1	1.27	1	2.21	2.13	0.0715585	0.982856	1.18906	2.02506	1.47445	2.07373	0.03	-0.54	0.33	-0.86	-0.61	-0.51
sycc	Ssa#NM_001139920.1		Cysteine--tRNA ligase, cytoplasmic									1.95	0.5							1.75	3.12																							0.03	-0.54	0.33	-0.86	-0.61	-0.51
angl4	Ssa#NM_001139941.1	Ssa#GRASP209153907	Angiopoietin-related protein 4	-0.15				-0.93	0.74	1.06	1.48	-0.24	-0.22		-0.98				8.81	-0.25	1.52	1.86	1.5	0.84	0.31	-1.01	-0.16	-1.76	-1.09			-0.43	-1.24	-0.49	-1.02	-0.85	-0.45							3.01	2.19	0.17	1.57	1.59	0.62
angl4	Ssa#NM_001139941.1		Angiopoietin-related protein 4									-0.24	-0.22							-0.25	1.52																							3.01	2.19	0.17	1.57	1.59	0.62
angl4	Ssa#NM_001139941.1	Ssa#TC93849	Angiopoietin-related protein 4									-0.24	-0.22							-0.25	1.52																							3.01	2.19	0.17	1.57	1.59	0.62
klhl6	Ssa#NM_001139979.1	Ssa#GRASP209154051	Kelch-like protein 6						0.54	1.76	1.78	1.4	0.22	2.41	1.92							0.89	2.11	2.56	2.96	1	0.9	0.8	2.35	-0.43	0.56	-0.1	0.91	0.32	1.48	0.9	1.71	-0.170702	0.536213	0.753309	-0.242101	0.704796	1.96579	1.92	1.35	1.53	1.79	0.5	1.79
klhl6	Ssa#NM_001139979.1		Kelch-like protein 6									1.4	0.22																															1.92	1.35	1.53	1.79	0.5	1.79
fyb	Ssa#NM_001140039.1	Ssa#GRASP209154289	FYN-binding protein		-0.96	-0.17	-0.59		1.05	1.03	2.23	0.51	-0.64	0.86	1.78							1.19	1.68	2.18	2.28	1.2	1.2	1.07	2.24	-0.6	0.82	0.16	1.38	-0.08	1.71	-0.06	0.82	0.0113705	-2.78079	-3.84509	-1.4028	-1.8184	-2.84463	1.41	0.78	1.5	1.47	0.32	1.71
fyb	Ssa#NM_001140039.1		FYN-binding protein									0.51	-0.64																															1.41	0.78	1.5	1.47	0.32	1.71
abi1	Ssa#NM_001140064.1	Ssa#GRASP209154391	Abl interactor 1						1.22	1.06	1.53	1.03	-0.04	1.12	1.84							1.16	2.14	2.34	1.72	1.1	0.81	0.8	1.89	0.46	1.44	0.6	1.71	1.36	1.76	1.72	2.55	-0.709813	0.795702	1.46027	-0.502025	-0.294416	1.16454	1.36	0.92	1.28	0.98	0.09	1.11
abi1	Ssa#NM_001140064.1		Abl interactor 1									1.03	-0.04																															1.36	0.92	1.28	0.98	0.09	1.11
tap2b	Ssa#NM_001140074.1		Antigen peptide transporter									2.83	0.01				1.42	2.38		0.71	1.78
tap2b	Ssa#NM_001140074.1	Ssa#S30276660	Antigen peptide transporter	0.5	3.04	1.87	3.18	0.9	0.9	1.86	0.63	2.83	0.01	2.88	1.48	1.95	1.42	2.38	8.81	0.71	1.78								1.11	0.5	0.93							-0.18239	1.31679	2.01433	2.96353	1.48557	1.91448
tap2b	Ssa#NM_001140074.1	Ssa#S32002333	Antigen peptide transporter		0.75	0.45	0.82					2.83	0.01			1.75	1.42	2.38		0.71	1.78																	0.0972642	-0.103176	0.764795	1.80778	1.24721	0.0579382
LOC106600218	Ssa#NM_001140097.1	Ssa#GRASP209154523	Transglutaminase 1 like 1	-0.88				-2.32	0.8	2.53	1.06	1.97	0.85	2.15	1.07	-1.32			8.81	0.3	2.22	4.95	3.78	2.24	2.23	0.35	0.34	-0.3	1.28			1.14	1.19	1.11	1.22	1.77	2.9	1.26445	2.37589	-0.0866805	0.738084	1.97578	2.27679	1.6	1.36	0.48	3.39	3.1	1.61
LOC106600218	Ssa#NM_001140097.1		Transglutaminase 1 like 1									1.97	0.85							0.3	2.22																							1.6	1.36	0.48	3.39	3.1	1.61
lkha4	Ssa#NM_001140120.1	Ssa#GRASP209154603	Leukotriene A-4 hydrolase									0.05	-0.5			-0.76						3.37	4.48	3.34	2.36	1.01	1.02	0.64				0.6	0.41	1.36	0.44	0.25	-0.41	-2.49128	0.53235	-0.5261	0.592467	-1.67676	-0.798535	2.63	2.5	2.1	2.59	1.68	3.01
lkha4	Ssa#NM_001140120.1		Leukotriene A-4 hydrolase									0.05	-0.5																															2.63	2.5	2.1	2.59	1.68	3.01
ier2	Ssa#NM_001140121.1	Ssa#GRASP209154611	Immediate early response 2-2	-0.02				-0.83	1.08	2.12	1.43	3.25	1.69						8.81	-0.29	-0.95	4.15	3.43	1.85	1.47	0.75	0.38	0.02				0.13	-0.09	0.6	0.98	1.24	0.82							3.38	2.99	1.13	2.64	2.76	1.02
ier2	Ssa#NM_001140121.1	Ssa#KSS4331	Immediate early response 2-2	-0.07				-1.8	1.2	2.19	1.5	3.25	1.69						8.81	-0.29	-0.95	4.15	3.4	1.89	1.6	0.4	0.08	-0.32				0.52	0.28	0.76	0.76	1.05	0.84							3.38	2.99	1.13	2.64	2.76	1.02
ier2	Ssa#NM_001140121.1		Immediate early response 2-2									3.25	1.69							-0.29	-0.95																							3.38	2.99	1.13	2.64	2.76	1.02
hgfa	Ssa#NM_001140139.1	Ssa#GRASP209154669	hepatocyte growth factor a						-0.83	-1.09	-0.56	0.08	-0.86									0.22	3.45	1.88	2.19	1.7	1.24	0.88				-0.96	0.72	-0.88	-0.29	0.03	-0.71	-0.206664	-0.310501	0.177927	-0.0924462	0.319036	3.19932	2.42	2.42	0.73	3.47	2.49	2.65
hgfa	Ssa#NM_001140139.1		hepatocyte growth factor a									0.08	-0.86																															2.42	2.42	0.73	3.47	2.49	2.65
erf3b	Ssa#NM_001140159.1	Ssa#GRASP209154747	G1 to S phase transition 1, like	-0.45				-1.23				0.89	0.5									1.64	1.17	1.22	1.22	0.62	0.79	0.69	1.05			0.57	0.76	0.67	1.03	0.5	1.85	-0.257285	2.26491	2.59987	-1.23147	0.71364	1.81917
erf3b	Ssa#NM_001140159.1		G1 to S phase transition 1, like									0.89	0.5
mspd2	Ssa#NM_001140174.1		Motile sperm domain containing 2									0.88	-0.18																															0.85	0.42	0.7	0.86	0.67	0.71
mspd2	Ssa#NM_001140174.1	Ssa#S35593161	Motile sperm domain containing 2						0.58	1.41	2.11	0.88	-0.18	0.97	0.71	-0.97						0.16	1.49	2.52	3.25	1.85	2.02	1.53	2.37	-0.57	0.35	0.6	1.51	0.57	1.35	0.79	2.21		0.815071	0.320632	-1.67919	-0.222478	-0.889648	0.85	0.42	0.7	0.86	0.67	0.71
Ssa#NM_001140177.1	Ssa#NM_001140177.1	Ssa#GRASP209154815	ATP-dependent RNA helicase DHX58	2.7	4.85	3.45	5.55	4.41	3.83	4.51	2.06	2.48	1.03	4.44	3.29	2.36	2.21	2.98	8.81	1.76	3.28	0.59	0.72	1.12	1.39	0.47	1.25	1.67		3.31	3.31	2.94	1.91	1.8	2.05	4.15	4.42	1.74293	3.35325	4.96141	3.72541	3.15152	2.87358	-0.19	-1.06	-0.39	-0.45	-1.16	-0.32
Ssa#NM_001140177.1	Ssa#NM_001140177.1		ATP-dependent RNA helicase DHX58									2.48	1.03				2.21	2.98		1.76	3.28																							-0.19	-1.06	-0.39	-0.45	-1.16	-0.32
tnfaip2	Ssa#NM_001140254.1		TNF alpha-induced protein 2, tnfaip2									0.89	-0.17																															2.68	2.65	0.89	2	1.98	1.25
tnfaip2	Ssa#NM_001140254.1	Ssa#S35585025	TNF alpha-induced protein 2, tnfaip2									0.89	-0.17									1.75	2.55	1.98	1.83	0.56	0.71	0.45		0.79	1.68	0.99	1.46	0.58	1.57	1.65	3.08							2.68	2.65	0.89	2	1.98	1.25
tnfaip2	Ssa#NM_001140254.1	Ssa#S35590638	TNF alpha-induced protein 2, tnfaip2						0.64	0.67	0.95	0.89	-0.17	0.85	1.32							1.6	2.3	1.55	1.3	0.67	0.46	0.3	1.31	0.57	1.4	1.42	1.44	1.15	0.7	2.43	1.92	0.445678	2.54515	1.32724	-0.440342	-0.258201	0.570557	2.68	2.65	0.89	2	1.98	1.25
card9	Ssa#NM_001140277.1	Ssa#GRASP209155203	caspase recruitment domain family, member 9									0.52	0.05									0.55	1.08	0.87	0.83	0.31	0.26	0.25										-0.8905	-1.37968	-1.07651	-0.916486	-0.234673	-1.07435	1.26	1.14	0.93	1.07	0.38	1.12
card9	Ssa#NM_001140277.1		caspase recruitment domain family, member 9									0.52	0.05																															1.26	1.14	0.93	1.07	0.38	1.12
cxb6	Ssa#NM_001140280.1	Ssa#GRASP209155213	Gap junction beta-6 protein		-2	0.22	-1.47		2	4.31	3.42	3.34	0.48	3.77	2.27	-0.98				0.62	0.92	2.87	3.59	3.5	3.58	2.36	2.16	1.89	2.98	-0.26	0.58	0.42	1.53	1.06	1.56	1.63	2.69	0.33733	-3.38618	-3.0572	-1.95176	0.69645	0.71249	2.52	1.69	1.42	2.01	0.3	1.49
cxb6	Ssa#NM_001140280.1		Gap junction beta-6 protein									3.34	0.48							0.62	0.92																							2.52	1.69	1.42	2.01	0.3	1.49
cxb6	Ssa#NM_001140280.1	Ssa#S48437928	Gap junction beta-6 protein		0.19	-0.31	-0.17					3.34	0.48							0.62	0.92																							2.52	1.69	1.42	2.01	0.3	1.49
Ssa#NM_001140301.1	Ssa#NM_001140301.1		Glutaredoxin 2 - Ident 30									-0.32	-0.33																															1.58	1.37	1.27	1.21	0.5	1.55
spat2	Ssa#NM_001140371.1	Ssa#GRASP209155543	5-formyltetrahydrofolate cyclo-ligase						0.68	1.03	1.55	1.63	0.53	1.21	1.34							0.78	1.47	1.19	1.31	0.95	1.13	0.95	1.78	0.56	1.43	0.89	2.15	0.7	1.84	2.17	3.13	0.419175	0.905104	0.733412	0.0303348	0.419531	1.09843
spat2	Ssa#NM_001140371.1		5-formyltetrahydrofolate cyclo-ligase									1.63	0.53
spat2	Ssa#NM_001140371.1	Ssa#S18888945	5-formyltetrahydrofolate cyclo-ligase						0.55	0.98	1.44	1.63	0.53	1.08	1.35							0.61	1.35	1.09	1.18	0.82	0.97	0.85	1.7	0.64	1.47	0.74	1.94	0.89	1.94	1.97	3.46	0.203427	0.867593	0.803011	-0.691979	0.451282	1.40793
tlr13	Ssa#NM_001140388.1	Omy#CA379099	Toll-like receptor 21	0.44								1.13	0.14																															1.59	0.9	1.18	1.64	0.36	1.47
tlr13	Ssa#NM_001140388.1		Toll-like receptor 21									1.13	0.14																															1.59	0.9	1.18	1.64	0.36	1.47
ifi44	Ssa#NM_001140400.1	Ssa#GRASP209155649	Interferon-induced protein 44	0.07	2.75	2.93	2.44	2.12	1.53	2.21	1.48	2.68	1.13	2.73	2.2	2.43	2.15	2.96	8.81	1.53	2.31	-0.76	-0.42	0.51	1.41	1.02	0.24	1.2	1.8	1.84	2.83	2.48	3.16	1.65	2.52	4.06	5.19	-0.52479	5.02156	5.6464	2.46598	2.94064	5.13251	2.98	3.3	1.96	1.17	1.51	0.53
ifi44	Ssa#NM_001140400.1	Ssa#KSS5249	Interferon-induced protein 44		0.78	0.42	0.96					2.68	1.13	1.46		1.2	2.15	2.96		1.53	2.31																							2.98	3.3	1.96	1.17	1.51	0.53
ifi44	Ssa#NM_001140400.1		Interferon-induced protein 44									2.68	1.13				2.15	2.96		1.53	2.31																							2.98	3.3	1.96	1.17	1.51	0.53
ifi44	Ssa#NM_001140400.1	Ssa#S48415607	Interferon-induced protein 44	0.12	0.84	0.43	1.01					2.68	1.13	1.37			2.15	2.96		1.53	2.31																	0.332229	0.83087	1.45723	0.723848	0.519193	0.501351	2.98	3.3	1.96	1.17	1.51	0.53
rgs14	Ssa#NM_001140441.1	Ssa#GRASP209155797	Regulator of G-protein signalling 14 - Ident 43		-1.61	0.36	-0.99		0.53	1.28	1.11	1.75	0.32	2.47		-1.44						2.22	3.22	1.93	1.66	0.72	1.18	0.52	1.83	0.54	1.46							1.32366	0.839362	-1.00116	-0.694687	2.54978	1.54088	2.42	1.61	1.06	1.81	1.14	0.86
rgs14	Ssa#NM_001140441.1		Regulator of G-protein signalling 14 - Ident 43									1.75	0.32																															2.42	1.61	1.06	1.81	1.14	0.86
agt	Ssa#NM_001140446.1	Ssa#GRASP209155811	Angiotensinogen (angt)						0.07	1.32	0.61	0.92	-0.05									2.87	3.89	2.94	2.64	0.64	0.28	0.04										0.0409008	0.952561	2.02015	-0.360353	1.27697	2.62586	6.33	6.95	5.32	4.7	3.89	3.76
agt	Ssa#NM_001140446.1		Angiotensinogen (angt)									0.92	-0.05																															6.33	6.95	5.32	4.7	3.89	3.76
tisb	Ssa#NM_001140451.1	Ssa#GRASP209155825	Butyrate response factor 1		1.21	0.28	1.61		1.01	1.27	1.06	-0.08	0.19	0.85	0.73				8.81			2.31	1.39	1	0.91	0.1	0.44	-0.07	1.33			0.57	0.87	0.95	1.26	1.07	1.56	-0.317844	2.7307	2.84276	0.875242	-1.1616	0.518951	1.83	1.72	0.97	1.6	1.72	0.51
tisb	Ssa#NM_001140451.1		Butyrate response factor 1									-0.08	0.19																															1.83	1.72	0.97	1.6	1.72	0.51
mag	Ssa#NM_001140455.1	Ssa#GRASP209155845	Myelin-associated glycoprotein						1.24	1.61	2.59	1.8	0.62	1.51	1.72	-1.91						3.17	3.82	3.5	3.32	3.03	2.92	2.25	2.72	0.01	1.15	0.65	1.73	1.2	1.87	0.95	1.86	0.542073	0.668254	0.109224	-0.0485259	1.76456	2.13934	3.08	2.83	2.42	4.07	2.19	3.26
mag	Ssa#NM_001140455.1		Myelin-associated glycoprotein									1.8	0.62																															3.08	2.83	2.42	4.07	2.19	3.26
mmp9	Ssa#NM_001140457.1	Omy#S15332001	Matrix metalloproteinase-9									1.62	1.79							0.22	1.3																	0.245534	0.168445	0.329374	0.110131	0.953781	1.26145	4.61	3.98	4.2	5.56	3.92	4.27
mmp9	Ssa#NM_001140457.1	Ssa#CL17Contig1	Matrix metalloproteinase-9									1.62	1.79							0.22	1.3	3.09	4.83	2.51	1.47	0.1	0.12	-0.14										-0.930034	0.008687	0.447169	0.0219728	1.62553	1.5411	4.61	3.98	4.2	5.56	3.92	4.27
mmp9	Ssa#NM_001140457.1	Ssa#DW472976	Matrix metalloproteinase-9									1.62	1.79							0.22	1.3																							4.61	3.98	4.2	5.56	3.92	4.27
mmp9	Ssa#NM_001140457.1	Ssa#GRASP209155851	Matrix metalloproteinase-9		-0.16	-1.12	-0.31		0.62	2.19	1.62	1.62	1.79	1.81	1.4	-4.46			8.81	0.22	1.3	6.44	7.7	6.05	4.77	2.58	2.69	0.56	1.89	-0.44	0.66	0.51	-0.14	2.55	0.83	1.56	0.07	-0.66324	8.68538	7.4317	0.232348	8.33442	10.4357	4.61	3.98	4.2	5.56	3.92	4.27
mmp9	Ssa#NM_001140457.1	Ssa#KSSb2780	Matrix metalloproteinase-9		-0.21	-0.9	-0.3		-1.12	-0.29	-0.91	1.62	1.79			-4.15				0.22	1.3	6.07	7.37	5.73	4.52	1.55	1.82	-0.19	1.3	-0.41	0.42	1.98	0.13	2.39	1.44	1.27	0.17	-1.50043	8.00224	7.01272	1.05103	8.11839	9.32723	4.61	3.98	4.2	5.56	3.92	4.27
mmp9	Ssa#NM_001140457.1		Matrix metalloproteinase-9									1.62	1.79							0.22	1.3																							4.61	3.98	4.2	5.56	3.92	4.27
ripk4	Ssa#NM_001140473.1	Ssa#GRASP209155917	receptor-interacting serine-threonine kinase 4	0.03				1.03				0.95	0.25	1.02								0.56	1.2	1.1	1.14	0.41	0.19	0.26										0.0365985	0.649054	1.11577	-1.17465	-0.52411	0.627924	1.63	1.3	0.99	1.59	0.63	1.22
ripk4	Ssa#NM_001140473.1		receptor-interacting serine-threonine kinase 4									0.95	0.25																															1.63	1.3	0.99	1.59	0.63	1.22
ripk4	Ssa#NM_001140473.1	Ssa#S48418812	receptor-interacting serine-threonine kinase 4									0.95	0.25																															1.63	1.3	0.99	1.59	0.63	1.22
arl4c	Ssa#NM_001140477.1	Ssa#GRASP209155931	ADP-ribosylation factor-like protein 4C									0.64	0.37			-0.75						2.34	2.44	1.55	1.21	0.12	-0.16	-0.28	1.84			1.07	-0.26	0.47	1.1	0.66	1.86	-0.591497	-2.6248	-2.48528	0.289793	-0.544999	-0.778618	2.51	1.82	1.15	1.65	1.25	1.06
arl4c	Ssa#NM_001140477.1		ADP-ribosylation factor-like protein 4C									0.64	0.37																															2.51	1.82	1.15	1.65	1.25	1.06
c1qtnf5	Ssa#NM_001140506.1	Ssa#GRASP209156039	C1q TNF-related protein 5, C1QTNF5	-1.03				-0.9	-0.55	-0.89	-0.23	-0.54	-1.18									-0.35	-0.04	1.2	1.55	3.53	3.35	2.84	2.76			0.06	0.78	0.3	1.45	-0.22	1.06
c1qtnf5	Ssa#NM_001140506.1		C1q TNF-related protein 5, C1QTNF5									-0.54	-1.18
c1qtnf5	Ssa#NM_001140506.1	Ssa#S30258805	C1q TNF-related protein 5, C1QTNF5		-0.15	-0.63	-0.12					-0.54	-1.18						8.81			-0.69	-0.8	0.67	1.01	3.41	3.01	2.37	2.41
mmp13	Ssa#NM_001140524.1	Ssa#AJ424540	MMP 13 or Collagenase 3	-0.41	-0.32	-1.41	-0.42	-2.25	0.96	1.91	1.47	2.25	2.69	1.65	1.6	-3.97			8.81	-0.15	2.74	6.69	7.9	6.35	4.74	1.89	1.6	-0.33										-0.791773	3.03632	2.39681	-0.237741	3.49038	4.4729	4.31	3.43	3.93	5.59	3.32	4.2
mmp13	Ssa#NM_001140524.1	Ssa#GRASP209156091	MMP 13 or Collagenase 3	-0.25	-0.29	-1.32	-0.46	-2.18	1.04	1.97	1.49	2.25	2.69	1.41	1	-4.02			8.81	-0.15	2.74	6.49	7.65	6.2	4.57	1.8	1.37	-0.55	1.49			0.36	0.13	2.45	0.73	0.64	0.19	-1.45741	3.96817	3.19631	0.488218	4.5754	5.19658	4.31	3.43	3.93	5.59	3.32	4.2
mmp13	Ssa#NM_001140524.1		MMP 13 or Collagenase 3									2.25	2.69							-0.15	2.74																							4.31	3.43	3.93	5.59	3.32	4.2
mmp13	Ssa#NM_001140524.1	Ssa#S18857994	MMP 13 or Collagenase 3		-1.14	-1.38	-0.98					2.25	2.69			-1.2				-0.15	2.74	6.42	8.59	4.97	4.43	0.66	0.26	-0.32										1.21483	0.59824	0.233055	-2.65312	3.75109	3.08143	4.31	3.43	3.93	5.59	3.32	4.2
mmp13	Ssa#NM_001140524.1	Ssa#S25807320	MMP 13 or Collagenase 3									2.25	2.69			-1.97				-0.15	2.74	4.72	6.6	4.19	2.42	0.19	-0.09	-0.36										0.700063	0.476432	-0.159974	-0.71965	1.86444	1.73528	4.31	3.43	3.93	5.59	3.32	4.2
mmp13	Ssa#NM_001140524.1	Ssa#S31997300	MMP 13 or Collagenase 3									2.25	2.69			-1.56				-0.15	2.74	4.47	6.47	4.02	2.26	0.1	-0.13	-0.35										1.36293	0.631431	1.17794	0.172791	2.63624	2.14422	4.31	3.43	3.93	5.59	3.32	4.2
f264	Ssa#NM_001140536.1		6-phosphofructo-2-kinase/fructose-2,6-biphosphatase 4									-1.5	-0.88																															1.57	1.66	1.19	2.19	0.93	1.38
f264	Ssa#NM_001140536.1	Ssa#STIR16064	6-phosphofructo-2-kinase/fructose-2,6-biphosphatase 4						-0.33	-1.12	-1.26	-1.5	-0.88	-0.84	-1.07							2.87	3.41	2.42	0.99	0.85	0.82	0.53										-0.651898	-1.73845	-2.82321	-0.57886	-1.24321	-2.6566	1.57	1.66	1.19	2.19	0.93	1.38
cd53	Ssa#NM_001140576.1	Ssa#GRASP209730301	Leukocyte surface antigen CD53						1.67	1.9	2.63	0.94	0.58	1.7	2.03	-1.95						1.08	1.94	2.41	2.77	1.1	1.1	0.63	2.84	-0.12	0.95	0.43	2.62	0.53	2.38	1.01	3.43							1.65	1.15	1.13	1.76	0.54	1.41
cd53	Ssa#NM_001140576.1		Leukocyte surface antigen CD53									0.94	0.58																															1.65	1.15	1.13	1.76	0.54	1.41
srk2	Ssa#NM_001140611.1	Ssa#GRASP209730585	SRK2 tyrosine kinase	2.61	2.96	3.76	3.03	4.01	2.84	3.44	2.21	3.35	1.47	3.44	2.84	3.52	2.36	3.07	8.81	1.77	2.07	-0.44	0.05	0.57	1.46	1.07	1.17	1.17	1.37	1.99	2.35	1.6	1.93	0.93	1.46	3.82	4.01	1.77106	1.62217	1.50246	3.22799	1.87742	1.29525
srk2	Ssa#NM_001140611.1		SRK2 tyrosine kinase									3.35	1.47				2.36	3.07		1.77	2.07
plek	Ssa#NM_001140639.1	Ssa#GRASP209730791	Pleckstrin									-0.75	-0.72		0.7	-1.47						2.27	2.92	2.26	1.17	0.58	0.17	0.8		0.79	1.9							1.59261	1.24891	0.659277	0.123623	0.741604	1.78057	2.78	2.39	1.85	2.29	1.24	2.14
plek	Ssa#NM_001140639.1		Pleckstrin									-0.75	-0.72																															2.78	2.39	1.85	2.29	1.24	2.14
dram1	Ssa#NM_001140657.1	Ssa#GRASP209730895	Damage-regulated autophagy modulator	1.68	2.37	2.05	2.79	1.03	1.93	3.29	1.82	3.25	1.17	2.83	2.01		0.53	1.15	8.81	-0.11	0.96	-0.22	0.14	0.63	1.53	0.64	0.67	1.03	1.42	2.25	2.67	2.04	2.76	0.89	1.87	3.72	4.61	3.06557	4.35902	4.64189	1.13982	3.24387	3.4269	-0.16	-0.84	0.28	-0.08	-0.96	-0.11
dram1	Ssa#NM_001140657.1		Damage-regulated autophagy modulator									3.25	1.17				0.53	1.15		-0.11	0.96																							-0.16	-0.84	0.28	-0.08	-0.96	-0.11
pkhf1	Ssa#NM_001140738.1	Ssa#GRASP209731469	Pleckstrin homology domain-containing family F member 1						1.15	1.32	2.35	1.87	0.38	1.19	1.68				8.81	-1.29	-1.65	1.65	2.39	1.44	0.94	0.1	0.49	0.1	1.49	0.4	1.45	1.24	0.69	1.61	1.47	2.67	2.59	0.258773	4.54559	4.59592	0.551971	-0.119249	2.85853	2.81	2.68	0.29	1.97	2.26	0.58
pkhf1	Ssa#NM_001140738.1		Pleckstrin homology domain-containing family F member 1									1.87	0.38							-1.29	-1.65																							2.81	2.68	0.29	1.97	2.26	0.58
cor1a	Ssa#NM_001140819.2	Ssa#GRASP223647639	Coronin-1A	0.08	-0.82	-0.47	-0.37	1.01	1.54	1.1	2.08	0.98	0.45	1.44	2.43	-0.91						1.64	2.43	2.26	1.83	1.23	1.03	0.91	1.74	0.77	1.86	1.46	1.77	1.26	1.71	2.08	2.45	-0.536036	-1.49817	-1.61533	-1.59611	-1.22377	-2.03409	1.28	0.79	1.02	1.8	0.39	1.13
cor1a	Ssa#NM_001140819.2		Coronin-1A									0.98	0.45																															1.28	0.79	1.02	1.8	0.39	1.13
cor1a	Ssa#NM_001140819.2	Ssa#S35540290	Coronin-1A		-0.82	-0.94	-0.51		1.45	1.17	2.23	0.98	0.45	1.22	2.14	-1.87						1.69	2.42	2.18	1.8	1.46	1.37	1.39	2.04	0.8	2.07	1.31	2.75	1.29	2.31	2.45	3.63							1.28	0.79	1.02	1.8	0.39	1.13
nattl	Ssa#NM_001140837.1	Omy#EST1-3A_B03	Natterin-like protein									1.18	0.84	1.84	0.84	-1.09				0.93	1	2.21	2.97	1.77	1.47	0.32	1.68	0.37										-0.056023	0.176143	-1.04527	-0.615709	0.826098	0.79506	2.98	3.01	2.48	2.06	1.42	1.85
nattl	Ssa#NM_001140837.1	Omy#TC160399	Natterin-like protein									1.18	0.84			-1.99				0.93	1																							2.98	3.01	2.48	2.06	1.42	1.85
nattl	Ssa#NM_001140837.1		Natterin-like protein									1.18	0.84							0.93	1																							2.98	3.01	2.48	2.06	1.42	1.85
nattl	Ssa#NM_001140837.1	Ssa#TC90194	Natterin-like protein	0.56				0.88				1.18	0.84							0.93	1	3.04	2.69	2.62	1.77	0.23	-0.15	-0.15										0.270356	-0.0963025	-0.464186	-1.28424	-0.494185	-0.075184	2.98	3.01	2.48	2.06	1.42	1.85
hepc1	Ssa#NM_001140849.1		Hepcidin-1									0.97	0.35																															6.44	6.26	5.07	2.75	3	1.41
hepc1	Ssa#NM_001140849.1	Ssa#S35491168	Hepcidin-1						0.26	1.65	0.52	0.97	0.35	2.53															1.44	1.54	1.14							-0.0860928	5.8822	6.27201	-0.0270431	1.07624	5.52441	6.44	6.26	5.07	2.75	3	1.41
c25ha	Ssa#NM_001140862.1	Ssa#GRASP209732475	Cholesterol 25-hydroxylase-like protein A	1.68	4.65	1.97	4.46	4.96	1.9	3.2	1.04	4.54	2.03	4.16	1.43	2.16	0.72	2.06	8.81	0.44	1.31	2.89	2.14	1.9	1.63	-0.1	0.09	0.07	1.29									0.279619	2.54282	0.996197	4.51628	2.64928	3.59396	3.06	2.85	1.37	1.99	2.54	1.56
c25ha	Ssa#NM_001140862.1		Cholesterol 25-hydroxylase-like protein A									4.54	2.03				0.72	2.06		0.44	1.31																							3.06	2.85	1.37	1.99	2.54	1.56
rsad2	Ssa#NM_001140939.1	Omy#S15341095	Radical S-adenosyl methionine domain-containing protein 2; Viperin (rsad(	0.62	7.44	6.54	8.18	3.64	3.93	5.99	3.09	4.92	2.28	5.62	3.82	3.37	2.4	3.28	8.81	3.52	4.88	1.35	1.92	2.68	2.52	0.2	0.37	0.83		4.87	4.87	3.47	2.61	2.39	1.88	6.22	6.46	2.21011	1.9158	3.55568	6.48964	4.18808	3.24477
rsad2	Ssa#NM_001140939.1	Ssa#GRASP209733083	Radical S-adenosyl methionine domain-containing protein 2; Viperin (rsad(		7.73	6.88	8.63		3.68	5.59	2.86	4.92	2.28			3.27	2.4	3.28	8.81	3.52	4.88	1.24	1.81	2.49	2.43	0.6	0.82	1.37		4.85	4.75	2.71	3.58	1.59	3.3	5.74	6.74
rsad2	Ssa#NM_001140939.1		Radical S-adenosyl methionine domain-containing protein 2; Viperin (rsad(									4.92	2.28				2.4	3.28		3.52	4.88
stx1b	Ssa#NM_001141022.1	Ssa#GRASP209733763	Syntaxin 1B	0.27				0.89				0.13	-0.21									-2.54	-2.99	-2.86	-2.43	-2.79	-3	-2.72	-1.83	-0.15	-1.23	-1.38	-0.78	-1.24	-1.51	-1.48	-1.83
stx1b	Ssa#NM_001141022.1		Syntaxin 1B									0.13	-0.21
cxl10	Ssa#NM_001141028.1		C-X-C motif chemokine 10									0.96	0.35							1.28	1.76																							1.33	2.34	0.58	1.47	0.56	0.5
cxl10	Ssa#NM_001141028.1	Ssa#S35538601	C-X-C motif chemokine 10	0.61	5.8	3.59	5.9	2.94	1.55	1.46	0.96	0.96	0.35	1.36					8.81	1.28	1.76	0.33	1.05	-0.47	-0.01	0.28	0.11	0.4		0.98	1.37							1.27806	3.60431	1.10466	4.58817	2.97254	2.35577	1.33	2.34	0.58	1.47	0.56	0.5
cxl10	Ssa#NM_001141028.1	Ssa#S47728457	C-X-C motif chemokine 10	1.53	5.84	3.69	5.97	3.91	1.75	1.51	1.07	0.96	0.35	1.51	0.92	1.41			8.81	1.28	1.76	0.19	1.07	-0.57	-0.09	0.41	0.21	0.52		1.06	1.56							1.34951	3.52361	1.18391	4.97967	3.10432	2.15914	1.33	2.34	0.58	1.47	0.56	0.5
c209d	Ssa#NM_001141046.2	Ssa#GRASP209733949	CD209 antigen-like protein D		-1.57	-0.17	-0.93		1.02	1.95	1.77	2.17	0.69	1.53	1.33	-0.8						2.6	3.4	2.97	2.75	1.69	1.46	0.88	1.77	-0.6	0.44	0.43	0.85	0.17	1.01	0.13	1.77	0.697067	-1.05147	-1.37842	-1.15511	0.725899	0.000396	2.58	2.06	1.73	2.67	0.89	2.12
c209d	Ssa#NM_001141046.2		CD209 antigen-like protein D									2.17	0.69																															2.58	2.06	1.73	2.67	0.89	2.12
i20ra	Ssa#NM_001141080.1		Interleukin-20 receptor alpha chain									3.61	1.81							3.11	4.95																							-0.09	-0.77	0.09	-0.95	-0.91	-0.71
i20ra	Ssa#NM_001141080.1	Ssa#TC71868	Interleukin-20 receptor alpha chain	1.94	3.05	6.3	4.23	2.58	1.26	1.7	1.49	3.61	1.81	2.72	2.94					3.11	4.95									0.79	1.59	0.8	3.63	0.41	0.71	3.79	4.49	0.614437	1.03057	0.769724	4.1969	1.89527	1.44628	-0.09	-0.77	0.09	-0.95	-0.91	-0.71
rtp3	Ssa#NM_001141116.2		Receptor-transporting protein 3									5.74	3.03				2.58	3.18		1.25	3.62
gmfg	Ssa#NM_001141171.1		Glia maturation factor gamma									0.31	-0.18																															2.12	1.78	1.98	2.25	0.9	2.22
gmfg	Ssa#NM_001141171.1	Ssa#S35558094	Glia maturation factor gamma		-0.76	-1.04	-0.44		0.95	1.68	2.17	0.31	-0.18	1.75	2.15	-1.39						2.09	3.16	2.66	2.16	0.28	0.32	0.35		-0.22	0.84							-0.401535	-1.8219	-1.17553	-0.400926	-0.591546	-1.17688	2.12	1.78	1.98	2.25	0.9	2.22
pgp	Ssa#NM_001141174.1		phosphoglycolate phosphatase									1.61	0.81																															1.65	1.09	1.32	0.47	0.67	0.86
ubl1	Ssa#NM_001141230.1		ubiquitin-like protein									5.02	3.12				2.18	3.13		4.46	5.31
mfap4	Ssa#NM_001141245.1	Ssa#GRASP209735401	microfibrillar-associated protein 4									0.11	0.01									0.08	1.82	1.26	0.81	0.02	0.12	0.04										-0.332105	0.510792	0.936587	0.0813969	0.150581	2.50555	6.18	7.12	3.87	4.99	5.31	3.84
mfap4	Ssa#NM_001141245.1		microfibrillar-associated protein 4									0.11	0.01																															6.18	7.12	3.87	4.99	5.31	3.84
ccl21	Ssa#NM_001141267.2	Ssa#CB504774	interleukin-6									-0.03	0																															-4.29	-4.11	-2.07	-3.87	-3.33	-1.97
ccl21	Ssa#NM_001141267.2	Ssa#EG870251	interleukin-6									-0.03	0									-2.46	-4.61	-2.53	-1.72	-0.7	0.08	-0.81																-4.29	-4.11	-2.07	-3.87	-3.33	-1.97
ccl21	Ssa#NM_001141267.2		interleukin-6									-0.03	0																															-4.29	-4.11	-2.07	-3.87	-3.33	-1.97
ccl21	Ssa#NM_001141267.2	Ssa#TC109014	interleukin-6									-0.03	0									-2.31	-5.49	-2.76	-1.65	-0.41	0.29	-0.43																-4.29	-4.11	-2.07	-3.87	-3.33	-1.97
stat1	Ssa#NM_001141285.1	Omy#S50901684	STAT1a	0.29	4.43	2.82	4.56	0.82	3.07	3.61	2.1	2.92	1.38	3.68	3.55	4.37	2.78	3.41	8.81	1.75	2.38									3.58	3.78	2.03	2.75	1.16	2.39	3.58	4.46	0.111765	0.72312	2.04324	3.04498	0.861108	0.812729
stat1	Ssa#NM_001141285.1	Ssa#DW567765	STAT1a									2.92	1.38			1.89	2.78	3.41		1.75	2.38
stat1	Ssa#NM_001141285.1	Ssa#EG792972	STAT1a		3.12	1.61	2.91		2.11	2.46	1.18	2.92	1.38	3.16	3.1	3.88	2.78	3.41	8.81	1.75	2.38									2.29	2.44							-0.0063026	-0.114278	0.530084	1.78702	0.149333	0.0258652
stat1	Ssa#NM_001141285.1	Ssa#GRASP209735717	STAT1a	0.25	4.89	3.28	4.95	1.52	3.14	3.39	2.15	2.92	1.38	3.65	3.38	4.2	2.78	3.41	8.81	1.75	2.38									3.5	3.68	2.4	2.51	1.35	2.48	3.43	4.37		1.76875	2.79373	3.51741	1.70348	1.72953
stat1	Ssa#NM_001141285.1		STAT1a									2.92	1.38				2.78	3.41		1.75	2.38
tf2b	Ssa#NM_001141297.1	Ssa#GRASP209735867	Transcription initiation factor IIB	-0.06	1.53	1.34	1.63	1.23	1	2.05	1.17	2.45	1.52	2.11	1.52				8.81	1.34	1.79	0.16	0.88	1	1.3	0.38	0.59	0.37		0.91	1.37	0.66	1.75	0.63	1.11	3.26	2.81	0.46772	2.67409	3.19308	2.30565	1.70702	2.25619
tf2b	Ssa#NM_001141297.1		Transcription initiation factor IIB									2.45	1.52							1.34	1.79
rhog	Ssa#NM_001141308.1	Ssa#GRASP209735947	Ras homolog gene family, member Gb		-1.18	0.2	-0.78		1.18	2.31	2.15	0.71	-0.1	2.13	2.12							1.89	3.18	3.03	2.72	1.08	0.58	0.69	2.15	-0.02	0.88	0.85	1.45	0.7	1.45	1.23	2.33	-0.526228	-0.020702	0.531164	-1.11728	-0.206749	0.0789965	2.3	2	2.37	2.2	0.92	2.12
rhog	Ssa#NM_001141308.1		Ras homolog gene family, member Gb									0.71	-0.1																															2.3	2	2.37	2.2	0.92	2.12
ubil	Ssa#NM_001141322.1	Ssa#KSS3245	Ubiquitin-like protein-2	0.08	3.28	4.37	3.6	1.2	4.43	5.38	3.81	1.93	0.76	5.13	4.35	4.75			8.81			-0.32	-0.53	0	0.11	-1.2	-0.02	0.25		3.56	4.04	3.1	3.75	2.44	2.83	5.05	5.24	2.5402	2.98985	2.04165	5.16538	2.64701	2.57446
ubil	Ssa#NM_001141322.1		Ubiquitin-like protein-2									1.93	0.76
pdl1	Ssa#NM_001141351.1	Ssa#GRASP209736355	CD274	0.16	1.24	0.71	1.28	0.86	1.22	2.72	2.23	2.79	1.43	2.2	1.6	0.94			8.81	-0.21	2.16	2.1	2.28	2.17	2.49	1.79	1.61	1.46	2.35			0.97	1.24	1.13	1.26	1.68	2.54	0.799926	5.04721	4.7891	1.52458	1.9306	4.30765	3.6	3.24	2.68	2.59	1.06	1.43
pdl1	Ssa#NM_001141351.1		CD274									2.79	1.43							-0.21	2.16																							3.6	3.24	2.68	2.59	1.06	1.43
r1441	Ssa#NM_001141354.1		Probable E3 ubiquitin-protein ligase RNF144A-A									5.04	2.56				3.66	5.48		1.8	2.66																							1.23	0.82	0.53	0.11	-0.12	-1.16
r1441	Ssa#NM_001141354.1	Ssa#S48429509	Probable E3 ubiquitin-protein ligase RNF144A-A									5.04	2.56				3.66	5.48		1.8	2.66																							1.23	0.82	0.53	0.11	-0.12	-1.16
rn135	Ssa#NM_001141402.1		E3 ubiquitin-protein ligase RNF135									1.41	0.47				2.05	2.85		0.75	0.87																							-0.63	-0.52	-0.06	-0.92	-0.88	-0.59
rn135	Ssa#NM_001141402.1	Ssa#S35591745	E3 ubiquitin-protein ligase RNF135		2.9	1.53	3.04		0.92	1.3	0.36	1.41	0.47	1.85	1.34	2.62	2.05	2.85	8.81	0.75	0.87									0.89	1.09							0.564431	0.0104204	0.544613	1.89799	0.0754308	0.333797	-0.63	-0.52	-0.06	-0.92	-0.88	-0.59
mip2a	Ssa#NM_001141422.2	Ssa#GRASP209731275	Macrophage inflammatory protein 2-alpha									0.38	0				0.78	1.47				5.31	6.36	4.54	3.08	0.07	-0.35	-0.25																7.05	7.38	3.78	6.25	5.49	3.82
mip2a	Ssa#NM_001141422.2		Macrophage inflammatory protein 2-alpha									0.38	0				0.78	1.47																										7.05	7.38	3.78	6.25	5.49	3.82
mip2a	Ssa#NM_001141422.2	Ssa#S48434567	Macrophage inflammatory protein 2-alpha									0.38	0				0.78	1.47				0.6	0.83	0.17	-0.05	-0.4	-0.46	-0.5																7.05	7.38	3.78	6.25	5.49	3.82
tmm49	Ssa#NM_001141444.1	Ssa#GRASP209737165	Vacuole membrane protein 1						0.57	2.1	1.48	1.94	0.63	1.36								1.54	2.52	1.84	1.8	1.39	1.06	0.78	1.04			0.4	1.16	0.58	1.11	0.72	2.04	-0.14321	0.70459	1.12765	-1.64353	0.200143	1.7216	1.06	0.82	1.13	0.6	0.55	0.84
tmm49	Ssa#NM_001141444.1		Vacuole membrane protein 1									1.94	0.63																															1.06	0.82	1.13	0.6	0.55	0.84
xaf1	Ssa#NM_001141454.1		XIAP-associated factor 1									3.08	1.54				1.87	2.56		1.35	2.16
xaf1	Ssa#NM_001141454.1	Ssa#S47726724	XIAP-associated factor 1	2.57	4.35	3.45	4.68	4.06	2.44	3.18	1.95	3.08	1.54	3.06	2.35	2.83	1.87	2.56	8.81	1.35	2.16	0.2	0.88	1.06	1.32	0.17	0.13	0.77	1.47	3.34	3.75							2.03599	4.1762	4.82418	3.3931	3.08579	3.75021
cats	Ssa#NM_001141491.1	Ssa#GRASP209737593	Cathepsin S	-0.12				1.47	1.62	1.94	2.55	2.49	1.07	1.66	1.84							0.94	1.92	2.29	2.47	1.51	1.52	1.12	2.58	-0.5	0.56	0.56	1.83	0.9	2.18	0.73	2.91	-0.273843	-0.878279	-0.502725	-1.24097	-0.251975	-0.678659	1.17	0.52	0.71	1.21	0.43	0.61
cats	Ssa#NM_001141491.1		Cathepsin S									2.49	1.07																															1.17	0.52	0.71	1.21	0.43	0.61
glipr1	Ssa#NM_001141535.1	Ssa#GRASP209737963	GLIPR1-like protein 1 (gprl1)									0.8	-0.32		1.46	-0.94						1.77	2.77	1.78	1.48	0.36	0.86	0.21	1.53	0.5	1.48	0.72	1.7	0.83	1.13	1.5	2.38	-0.25503	-0.02575	-0.07538	-2.44945	0.030655	-0.148465	2.04	1.39	1.25	1.56	0.51	1.18
glipr1	Ssa#NM_001141535.1		GLIPR1-like protein 1 (gprl1)									0.8	-0.32																															2.04	1.39	1.25	1.56	0.51	1.18
lpxn	Ssa#NM_001141544.1	Ssa#GRASP223648929	Leupaxin						1	1.48	1.64	2.11	0.77	1.46	1.69							2.42	3.53	2.5	2.06	0.82	0.68	0.82	1.37	0.2	1.12	-0.21	1.31	0.79	1.2	1.41	1.55	-0.713912	1.25037	0.832685	-1.03341	0.727106	1.61659	2.37	1.99	1.51	2.03	1.11	1.49
lpxn	Ssa#NM_001141544.1		Leupaxin									2.11	0.77																															2.37	1.99	1.51	2.03	1.11	1.49
batf3	Ssa#NM_001141610.1	Ssa#GRASP209738523	basic leucine zipper transcription factor, ATF-like 3		1.35	0.47	1.14		1.03	1.81	1.64	1.54	0.69			2.93	1.88	2.83		2.54	3.01	1.06	1.23	0.8	0.73	-0.01	-0.02	-0.25		0.55	1.17													1.79	2.32	0.94	1.02	0.64	0.66
batf3	Ssa#NM_001141610.1		basic leucine zipper transcription factor, ATF-like 3									1.54	0.69				1.88	2.83		2.54	3.01																							1.79	2.32	0.94	1.02	0.64	0.66
grp78	Ssa#NM_001141642.1	Ssa#GRASP209155091	78 kDa glucose-regulated protein									0.58	0.48									1.59	2.71	1.84	1.77	1.24	0.97	1.11				0.85	0.79	1.45	0.76	1.35	1.18	0.317158	2.05846	2.71364	-0.49351	1.22262	2.54572	0.51	0.97	1.19	0.36	0.85	1.09
grp78	Ssa#NM_001141642.1		78 kDa glucose-regulated protein									0.58	0.48																															0.51	0.97	1.19	0.36	0.85	1.09
LOC100196652	Ssa#NM_001141681.1		Calsequestrin 2									-1.52	-0.39																															-1.82	0.86	-0.14	0.02	0.85	0.96
LOC100196652	Ssa#NM_001141681.1	Ssa#S35533138	Calsequestrin 2	0.43					0.46	-1.92	-1.87	-1.52	-0.39	-1.16	-1.87							-3.09	-4.31	-4.62	-3.3	-1.78	-2.03	-0.82	-1.69			-0.15	-0.97	-0.51	-0.8	-0.96	-0.97							-1.82	0.86	-0.14	0.02	0.85	0.96
LOC100196652	Ssa#NM_001141681.1	Ssa#TC101804	Calsequestrin 2						0.11	-0.96	-1.01	-1.52	-0.39	-0.88								-2.15	-2.78	-3.03	-2.28	-1.97	-1.79	-1.2	-1.75			-0.13	-1.46	-1.33	-1.17	-1.37	-2.09							-1.82	0.86	-0.14	0.02	0.85	0.96
pk	Ssa#NM_001141703.1		Pyruvate kinase, muscle, b									1.67	0.13																															-2.66	0.56	-0.53	0.75	0.45	1.48
pk	Ssa#NM_001141703.1	Ssa#S35529394	Pyruvate kinase, muscle, b									1.67	0.13									-0.94	-1.83	-2.77	-3.42	-2.35	-2.44	-1.54	-1.27			-0.62	-1.06	-1.07	-0.76	-1.33	-1.81							-2.66	0.56	-0.53	0.75	0.45	1.48
pk	Ssa#NM_001141703.1	Ssa#S35709660	Pyruvate kinase, muscle, b						0.78	1.45	1.65	1.67	0.13	0.8	0.75																													-2.66	0.56	-0.53	0.75	0.45	1.48
htra1	Ssa#NM_001141717.1	Ssa#GRASP209150748	Serine protease HTRA1						-0.75	-1.79	-0.8	-1.53	-0.97						8.81			-2.02	-3.66	-1.09	-0.91	0.47	0.88	0.39	-1.36	-0.62	-1.32	0.04	-1.54	-0.88	-1.1	-1.7	-2.07	-1.11133	-1.15851	-1.76201	-0.861552	-1.5108	-1.73729	-1.96	-1.93	-1.35	-3.53	-2.24	-1.35
htra1	Ssa#NM_001141717.1		Serine protease HTRA1									-1.53	-0.97																															-1.96	-1.93	-1.35	-3.53	-2.24	-1.35
g6pd	Ssa#NM_001141724.1	Ssa#GRASP209153479	Glucose-6-phosphate 1-dehydrogenase						0.38	1.06	1.36	0.83	0.12	0.84	1.18				8.81			1.17	2.31	1.42	1.09	-0.22	0.14	-0.06	1.12	-0.3	0.54	-0.06	0.82	0.66	1.46	0.14	0.82							1.93	1.38	1.14	1.16	0.59	1.05
g6pd	Ssa#NM_001141724.1		Glucose-6-phosphate 1-dehydrogenase									0.83	0.12																															1.93	1.38	1.14	1.16	0.59	1.05
bpi	Ssa#NM_001141727.1	Ssa#GRASP209153899	Bactericidal permeability-increasing protein						1.49	1.94	2.17	1.95	0.34	1.82	1.87							-0.28	0.13	1.49	2.72	1.66	1.62	1.46	2.03	0.41	1.37	1.01	2.41	0.8	2.05	2.19	3.37	0.990694	0.732826	0.288316	-1.15186	-0.222098	-0.143676
bpi	Ssa#NM_001141727.1		Bactericidal permeability-increasing protein									1.95	0.34
upp1	Ssa#NM_001141741.1	Ssa#GRASP223647593	Uridine phosphorylase 2	-0.88				-1.5				0.95	0.31									0.7	2.47	2.27	2.42	1.11	1.42	1.01				0.75	1.46	1.31	0.87	0.85	1.48	-1.26908	-1.97359	-1.42326	-1.53574	-0.995019	-1.10346	0.58	0.3	0.91	0.57	0.81	1.28
upp1	Ssa#NM_001141741.1		Uridine phosphorylase 2									0.95	0.31																															0.58	0.3	0.91	0.57	0.81	1.28
lg3bp	Ssa#NM_001141791.1	Ssa#GRASP223648341	Galectin-3-binding protein	2.09	1.22	1.95	1.51	1.93	2.61	3.45	3.05	3	0.86	3.27	3.25		1.92	2.46	8.81	1.35	1.91	-0.24	0	1.11	2.22	1.47	1.24	1.23	2.29	1.46	2.18	1.81	2.72	1.3	2.4	3.57	4.12	0.0683635	-1.21002	-1.28808	0.950989	0.420189	-1.31001
lg3bp	Ssa#NM_001141791.1		Galectin-3-binding protein									3	0.86				1.92	2.46		1.35	1.91
lyn	Ssa#NM_001141801.1	Ssa#GRASP209155773	Tyrosine-protein kinase HCK						1.11	1.77	1.95	1.75	0.05	1.69	1.83	-1.04						0.21	1.09	1.24	1.64	1.21	0.75	0.91	1.67	0.13	1.04	0.82	1.14	0.46	2.11	1.92	3.05	1.05041	0.96848	1.72392	1.1931	0.850894	1.67443
lyn	Ssa#NM_001141801.1		Tyrosine-protein kinase HCK									1.75	0.05
lyn	Ssa#NM_001141801.1	Ssa#S48406720	Tyrosine-protein kinase HCK									1.75	0.05																									0.149	0.468595	1.27427	0.225709	0.484718	1.05655
lyn	Ssa#NM_001141801.1	Ssa#S50837865	Tyrosine-protein kinase HCK						1.03	1.62	1.79	1.75	0.05	2.01	1.83							0.23	1.04	1.15	1.51	1.26	0.79	0.92	1.86	0.16	1.03	0.46	1.87	1.53	1.8	2.49	2.94	-0.594467	0.995948	1.28623	0.679099	1.01875	1.8501
hcls1	Ssa#NM_001141811.1	Ssa#GRASP209155997	Hematopoietic lineage cell-specific protein (hcls1)		-1.01	-0.74	-0.66		1.22	1.75	2.15	0.96	0.04	1.45	2.14	-1.47						0.72	1.7	2.18	2.2	0.5	0.36	0.34	2.33	-0.18	0.76	1.05	2.83	1.08	2.63	1.4	3.83	1.28296	-0.43741	-0.18591	-1.7048	0.14343	-0.02926	1.02	0.59	1.03	1.29	0.14	1.03
hcls1	Ssa#NM_001141811.1		Hematopoietic lineage cell-specific protein (hcls1)									0.96	0.04																															1.02	0.59	1.03	1.29	0.14	1.03
vpp3	Ssa#NM_001141813.1	Ssa#GRASP209156027	T cell immune regulator						0.71	1.54	1.13	0.92	0.27	1.29	0.81					0.36	0.95	0.67	1.42	1.79	1.96	0.75	0.81	0.54	1.03			0.33	1.06	0.74	0.87	1.03	1.57	-0.101517	-1.21053	-1.66554	-1.20478	-0.237239	-1.50276	1.4	1.22	0.76	1.35	0.57	1.02
vpp3	Ssa#NM_001141813.1		T cell immune regulator									0.92	0.27							0.36	0.95																							1.4	1.22	0.76	1.35	0.57	1.02
mmsa	Ssa#NM_001142716.1	Ssa#GRASP209155965	Aldehyde dehydrogenase 6 family, member A1						-0.6	-1.49	-1.73	-1.22	0.04	-1.1	-0.96				8.81			-0.81	-1.45	-1.59	-1.61	-0.33	-0.45	-0.22	-1.23			-0.36	-0.33	-0.89	-0.04	-1.11	-0.76	-0.952757	-2.17918	-1.42981	-0.630003	-1.38502	-2.42951	-1.29	-0.92	-0.59	-0.95	-0.66	-0.74
mmsa	Ssa#NM_001142716.1		Aldehyde dehydrogenase 6 family, member A1									-1.22	0.04																															-1.29	-0.92	-0.59	-0.95	-0.66	-0.74
i14k	Ssa#NM_001142719.1	Ssa#CK990447	Interferon-induced transmembrane protein 5									3.86	1.85				1.17	2.19		0.17	1.74																							2.16	1.86	2.11	1.9	1.4	1.41
i14k	Ssa#NM_001142719.1		Interferon-induced transmembrane protein 5									3.86	1.85				1.17	2.19		0.17	1.74																							2.16	1.86	2.11	1.9	1.4	1.41
i14k	Ssa#NM_001142719.1	Ssa#S35561640	Interferon-induced transmembrane protein 5									3.86	1.85				1.17	2.19		0.17	1.74																							2.16	1.86	2.11	1.9	1.4	1.41
il1r2	Ssa#NM_001145420.1	Omy#S15340882	interleukin-1 receptor type II						0.57	1.44	0.71	2.36	0.27	2.07		-2.96			8.81	0.07	1.17	5.42	7.25	4.88	3.9	1.57	2.02	1.28	1.96									0.632866	2.87848	3.68456	-2.08546	0.21179	2.12741	5.01	5.27	3.69	4.46	3.25	4.12
il1r2	Ssa#NM_001145420.1		interleukin-1 receptor type II									2.36	0.27							0.07	1.17																							5.01	5.27	3.69	4.46	3.25	4.12
il1r2	Ssa#NM_001145420.1	Ssa#S48439575	interleukin-1 receptor type II									2.36	0.27							0.07	1.17	0.26	1.15	-0.02	-0.49	-0.66	-0.21	-0.67										-0.580614	2.25907	2.31497	-1.38029	0.087411	0.91382	5.01	5.27	3.69	4.46	3.25	4.12
il1r2	Ssa#NM_001145420.1	Ssa#S48830424	interleukin-1 receptor type II						0.37	0.99	0.49	2.36	0.27	1.08	0.87	-1.69			8.81	0.07	1.17	4.7	6.5	4.09	3.13	0.87	1.27	0.57	1.37			0.8	-0.2	1.5	0.44	1.27	0.09	-0.090148	2.29213	2.71655	-0.101115	0.354357	1.57728	5.01	5.27	3.69	4.46	3.25	4.12
il1r2	Ssa#NM_001145420.1	Ssa#STIR36858	interleukin-1 receptor type II									2.36	0.27						8.81	0.07	1.17	1.68	3.51	1.39	0.71	-0.11	-0.01	-0.11										-0.91115	2.98768	3.32395	-2.41655	0.069355	1.69048	5.01	5.27	3.69	4.46	3.25	4.12
ncf1	Ssa#NM_001145422.1	Ssa#GRASP223647567	Neutrophil cytosolic factor 1	1.67	1.8	0.88	1.65	1.4	1.16	1.89	1.3	1.94	0.73	1.87	1.3	-1.75						5.85	6.81	4.85	3.81	2.22	1.62	1.08		1.49	2.38							1.56196	4.23252	2.4651	3.65917	4.3425	4.28315	4	3.74	3.07	3.99	2.19	3.46
ncf1	Ssa#NM_001145422.1		Neutrophil cytosolic factor 1									1.94	0.73																															4	3.74	3.07	3.99	2.19	3.46
ncf2	Ssa#NM_001145423.1		neutrophil cytosolic factor 2									2.39	0.92																															2.42	2.26	1.66	2.08	1.09	1.9
ncf2	Ssa#NM_001145423.1	Ssa#S35600971	neutrophil cytosolic factor 2		-1.35	-0.1	-0.79		0.61	1.94	1.44	2.39	0.92	2.05	1.41							2.05	3.18	2.69	2.08	1.27	0.98	0.87	2.04			0.35	1.02	0.95	0.23	0.71	1.21	-0.243566	0.595368	0.287234	0.0785164	1.74041	1.24268	2.42	2.26	1.66	2.08	1.09	1.9
stat2	Ssa#NM_001145424.1		Stat1 alpha/beta									1.11	0.36				1.07	1.01		0.89	1.38
stat2	Ssa#NM_001145424.1	Ssa#S32012561	Stat1 alpha/beta	0.84	1.72	1.53	1.76	1.42	1.58	1.92	0.58	1.11	0.36	1.86	1.48	1.45	1.07	1.01	8.81	0.89	1.38									1.03	1.38	1.43	0.96	0.39	-1.18	2.35	2.83	0.785695	0.432538	2.01849	1.70452	0.634987	0.783989
stat2	Ssa#NM_001145424.1	Ssa#S35564765	Stat1 alpha/beta		2.02	1.7	2.2		2.14	2.51	1.13	1.11	0.36	2.36	1.9	1.6	1.07	1.01		0.89	1.38									1.61	1.72	1.41	2.05	1.04	1.5	2.3	2.59
stat2	Ssa#NM_001145424.1	Ssa#S35676903	Stat1 alpha/beta		2.17	1.84	2.1		2.13	2.57	1.12	1.11	0.36	2.34	1.9	1.6	1.07	1.01		0.89	1.38									1.63	1.98	1.55	1.87	0.77	0.95	2.39	2.83
spd2a	Ssa#NM_001146354.1	Ssa#GRASP209156245	SH3 and PX domain-containing 2A		0.31	-0.91	0.31		1.01	1.18	1.29	-0.51	0.1	1.3	1.62	-1.51				-0.56	-1	2.92	3.78	2.93	2.41	1.55	1.06	1.09	1.6	0.51	1.76	0.56	2.14	1.32	1.51	2.15	2.19	0.661634	4.8419	5.38796	1.84688	2.95216	5.06704
spd2a	Ssa#NM_001146354.1	Ssa#KSS628	SH3 and PX domain-containing 2A									-0.51	0.1							-0.56	-1																	-0.0996363	1.828	2.52066	1.56655	0.37033	2.08992
spd2a	Ssa#NM_001146354.1		SH3 and PX domain-containing 2A									-0.51	0.1							-0.56	-1
cd166	Ssa#NM_001146392.1	Ssa#GRASP221219459	CD166 antigen homolog						0.36	1.6	1.22	2.24	0.33	1.74	1.05				8.81			1.48	2.2	1.5	1.27	0.56	0.42	0.51	1.34									0.96739	2.594	3.63615	1.06457	1.43787	2.89023	1.56	1.17	0.87	1.13	0.56	0.91
cd166	Ssa#NM_001146392.1		CD166 antigen homolog									2.24	0.33																															1.56	1.17	0.87	1.13	0.56	0.91
cd4	Ssa#NM_001146408.1	Ssa#GRASP221219609	CD4-like						0.98	1.58	2.27	1.11	-0.39							0.7	0.97	-0.7	0.34	0.86	1.4	2.28	2.51	1.99	2.98	0.37	1.04													0.85	0.43	0.16	1.19	0.33	0.31
cd4	Ssa#NM_001146408.1		CD4-like									1.11	-0.39							0.7	0.97																							0.85	0.43	0.16	1.19	0.33	0.31
cd4	Ssa#NM_001146408.1	Ssa#S50370557	CD4-like						0.91	1.47	2.14	1.11	-0.39	1.96	1.11					0.7	0.97	-0.65	0.4	0.91	1.43	2.41	2.55	2.05	3.24	0.27	0.87							-0.150994	2.06145	3.25591	-1.50047	0.942266	2.21093	0.85	0.43	0.16	1.19	0.33	0.31
skap2	Ssa#NM_001146414.1	Ssa#GRASP221219647	Src kinase-associated phosphoprotein 2						0.88	0.94	1.68	1.09	-0.09	0.9	1.43	-1.1						1.4	2.13	2.22	2.16	1.57	1.56	1.23	2.24	0.13	1.3	1.5	2.05	1.12	1.96	1.51	3.08	-0.390732	-0.278722	-0.475633	-1.1962	-0.0374725	0.581916	1.71	1.32	0.93	1.25	0.81	0.94
skap2	Ssa#NM_001146414.1		Src kinase-associated phosphoprotein 2									1.09	-0.09																															1.71	1.32	0.93	1.25	0.81	0.94
myo1e	Ssa#NM_001146416.1	Ssa#GRASP221219693	myosin IE						0.25	0.71	0.97	0.9	-0.5									1.19	1.48	1.92	1.2	0.82	0.38	0.64	2.17															2.06	1.49	1.86	2.01	0.75	2.01
myo1e	Ssa#NM_001146416.1		myosin IE									0.9	-0.5																															2.06	1.49	1.86	2.01	0.75	2.01
alox5ap	Ssa#NM_001146496.1	Ssa#GRASP221220567	Arachidonate 5-lipoxygenase-activating protein									0.61	0.2	0.8								1.26	2.57	1.4	0.67	0.24	0.22	0.11																2.45	2.01	1.76	1.86	1.11	1.53
alox5ap	Ssa#NM_001146496.1		Arachidonate 5-lipoxygenase-activating protein									0.61	0.2																															2.45	2.01	1.76	1.86	1.11	1.53
Ssa#NM_001146499.1	Ssa#NM_001146499.1	Ssa#GRASP221220597	Protein DJ-1	-1.02				-0.85	-0.46	-1.05	-0.89	-0.49	-0.19		-0.88				8.81	-0.33	-0.87	-1.66	-1.99	-2.27	-2.06	-1.06	-1.17	-0.44	-1.03			-0.47	-0.28	-0.93	-0.09	-1.08	-0.65	-1.11971	-1.93407	-1.7175	-1.48803	-0.510657	-1.31203	-1.04	-0.4	-0.48	-0.61	-0.1	0.14
Ssa#NM_001146499.1	Ssa#NM_001146499.1		Protein DJ-1									-0.49	-0.19							-0.33	-0.87																							-1.04	-0.4	-0.48	-0.61	-0.1	0.14
saa5	Ssa#NM_001146565.1	Omy#DV197843	Serum amyloid A5	0.73				2.5				6.69	3.57	5.38	3.23				8.81			1.85	4.15	6.64	5.24	3.56	2.84	2.21		1.64	2.17	1.14	1.54	2.03	1.75	2.65	1.85	1.28101	6.58192	7.81396	-0.959141	5.04778	7.53629	5.63	5.56	6.09	6.98	6.35	6.75
saa5	Ssa#NM_001146565.1	Omy#S27585481	Serum amyloid A5	0.03				1.74	1.8	3.25	2.93	6.69	3.57	4.15	2.95				8.81			1.28	4.05	6.89	5.66	0.55	-0.02	-0.14		1.3	1.74	0.47	1.14	1.28	0.68	2.13	0.06	-0.312922	4.84991	4.83436	-0.245803	3.69976	4.60786	5.63	5.56	6.09	6.98	6.35	6.75
saa5	Ssa#NM_001146565.1	Ssa#CK882427	Serum amyloid A5									6.69	3.57	5.52	3.45				8.81			2.2	4.85	7	6.18	2.95	2.83	1.96	1.36	1.69	2.29	0.33	1.38	2.07	1.82	2.78	2.1							5.63	5.56	6.09	6.98	6.35	6.75
saa5	Ssa#NM_001146565.1	Ssa#GRASP221221375	Serum amyloid A5						2.26	4.13	3.65	6.69	3.57						8.81			2.45	4.99	7	6.25	4.2	3.42	2.7	1.42	1.51	2.21	0.56	1.56	2.65	2.22	3.01	2.24							5.63	5.56	6.09	6.98	6.35	6.75
saa5	Ssa#NM_001146565.1		Serum amyloid A5									6.69	3.57																															5.63	5.56	6.09	6.98	6.35	6.75
cdd	Ssa#NM_001146593.1	Ssa#GI223646523	Cytidine deaminase						1.02	2.27	1.46	0.84	0.28	2.34	1.34	-1.32						5.41	6.73	5.6	5.4	3.65	2.62	1.42	1.32			0.19	1.32	0.9	1.62	0.62	1.81							3.29	1.27	2.67	2.34	0.83	2.83
cdd	Ssa#NM_001146593.1	Ssa#GI223646669	Cytidine deaminase									0.84	0.28									-1.04	-1.83	-1.86	-2.14	-3.27	-3.24	-3.06	-1.35	-0.35	-1.08	-0.42	-1.43	-0.92	-1.05	-1.58	-1.59							3.29	1.27	2.67	2.34	0.83	2.83
cdd	Ssa#NM_001146593.1		Cytidine deaminase									0.84	0.28																															3.29	1.27	2.67	2.34	0.83	2.83
mrp	Ssa#NM_001146647.1	Ssa#GRASP221221893	MARCKS-related protein	-0.51				-1.39	1.26	2.34	2.07	3.16	1.02	2.29	2.11							-0.41	0.42	1.48	1.97	1.74	1.23	1.26	3.33			0.89	2.13	1.38	1.97	1.66	3.07	0.834611	1.02058	0.940086	-1.09838	-0.0977878	-0.307836	-0.54	-0.65	-0.3	1.1	-1.21	0.06
mrp	Ssa#NM_001146647.1		MARCKS-related protein									3.16	1.02																															-0.54	-0.65	-0.3	1.1	-1.21	0.06
upb1	Ssa#NM_001146649.1	Ssa#GRASP221219327	Beta-ureidopropionase		-0.07	-0.44	-0.21		-0.93	-1.78	-2.17	-1.07	0.06	-0.93	-0.81							-0.92	-1.8	-2.22	-2.41	-1.27	-1.34	-0.91	-1.67			-1.05	-1.2	-1.77	-0.53	-1.77	-1.95							-1.47	-0.9	-0.81	0.04	0.12	-0.41
upb1	Ssa#NM_001146649.1		Beta-ureidopropionase									-1.07	0.06																															-1.47	-0.9	-0.81	0.04	0.12	-0.41
ddx58	Ssa#NM_001163699.1	Ssa#DY714827	Retinoic acid-inducible gene-I-1	1.05	2.68	2.78	2.8	2.06	2.49	3.1	1.47	3.41	2.05	3.16	3.04	2.23	1.68	2.06	8.81	1.49	2.34									1.84	2.04	1.91	2.41	0.91	1.13	3.66	3.03	1.53796	2.04858	2.85385	3.03649	1.96225	1.75783	-0.23	-0.68	-0.38	-0.5	-1.09	-0.36
ddx58	Ssa#NM_001163699.1		Retinoic acid-inducible gene-I-1									3.41	2.05				1.68	2.06		1.49	2.34																							-0.23	-0.68	-0.38	-0.5	-1.09	-0.36
ddx58	Ssa#NM_001163699.1	Ssa#S48432259	Retinoic acid-inducible gene-I-1	1.07	1.35	1.27	1.17	1.35	0.68	1.01	0.07	3.41	2.05	1.71			1.68	2.06	8.81	1.49	2.34									0.89	1.02	1.43	1.5	0.57	0.33	2.01	2.26	0.447707	1.26671	1.62954	3.08123	1.31335	1.23962	-0.23	-0.68	-0.38	-0.5	-1.09	-0.36
ddx58	Ssa#NM_001163699.1	Ssa#S52891614	Retinoic acid-inducible gene-I-1	2.35	3.5	3.49	3.69	3.19	3.19	3.57	2.15	3.41	2.05	3.51	3.24	2.96	1.68	2.06	8.81	1.49	2.34									2.76	3.24	1.93	2.91	0.67	2.22	3.89	3.75		4.08024	4.78799	4.20657	3.49018	3.73358	-0.23	-0.68	-0.38	-0.5	-1.09	-0.36
tnip2	Ssa#NM_001165345.1		TNFAIP3-interacting protein 2									0.03	-0.04				0.29	0.96																										3.05	3.78	0.91	2.67	2.54	1.25
tnip2	Ssa#NM_001165345.1	Ssa#S50700769	TNFAIP3-interacting protein 2		0.74	-0.17	0.86		0.62	0.87	0.58	0.03	-0.04	1.19	1.24		0.29	0.96	8.81			1.63	2.02	0.7	0.53	0.21	0.42	0.57				0.48	0.84	0.95	0.51	0.99	1.05	-0.911234	3.08269	3.62562	0.655537	1.8554	1.8287	3.05	3.78	0.91	2.67	2.54	1.25
cd68	Ssa#NM_001165385.1	Ssa#GRASP223647721	Macrosialin CD68	2.68	1.12	1.55	1.09	2.82	2.18	3.4	1.71	2.07	0.97	3.3	2.18	1.72	1.58	1.74	8.81	0.82	1.61	0.51	0.73	1.03	1.37	1.06	1.19	1.08	1.59	0.84	1.43	1.29	2.1	1.09	1.4	2.91	3.71	0.170005	1.98193	1.58592	0.906213	1.84585	2.04187
cd68	Ssa#NM_001165385.1	Ssa#KSS4521	Macrosialin CD68	3.19	1.31	1.35	1	3.93	2.4	2.98	1.66	2.07	0.97	2.68	1.97	1.25	1.58	1.74	8.81	0.82	1.61	0.63	0.75	0.82	1.01	1.19	0.73	0.45		0.99	1.49	1.37	1.98	0.46	1.1	2.99	3.3	0.765431	0.777285	0.22365	1.51654	0.73924	0.48078
cd68	Ssa#NM_001165385.1		Macrosialin CD68									2.07	0.97				1.58	1.74		0.82	1.61
cd68	Ssa#NM_001165385.1	Ssa#S48397312	Macrosialin CD68	0.23	0.97	1.74	1.24	0.95	1.19	2.18	0.8	2.07	0.97	2.79	1.94	2.67	1.58	1.74	8.81	0.82	1.61									0.38	0.93
irf7b	Ssa#NM_001171850.1		interferon regulatory factor 7B									1.91	0.94				0.83	0.89		1.73	2.23
irf7b	Ssa#NM_001171850.1	Ssa#TC107831	interferon regulatory factor 7B	0.79	1.28	1.25	1.41	1.08	1.84	2.22	1.61	1.91	0.94	3		1.72	0.83	0.89	8.81	1.73	2.23									1.07	1.45							2.7942	2.86779	2.39398	2.89315	2.56103	2.41426
irf-3	Ssa#NM_001172282.1	Ssa#GRASP223648493	interferon regulatory factor 3	2.2	2.91	2.7	3.23	2.35	2.25	2.77	1.48	1.71	0.54	3.02	2.7	1.6	1.34	1.3	8.81	1.37	1.81									1.95	2.05	1.22	1.65	0.55	1.53	3.1	2.93	0.589433	2.89243	3.12784	2.75365	1.94062	1.91025	-0.76	-0.79	-0.39	-0.81	-0.74	-0.44
irf-3	Ssa#NM_001172282.1		interferon regulatory factor 3									1.71	0.54				1.34	1.3		1.37	1.81																							-0.76	-0.79	-0.39	-0.81	-0.74	-0.44
st17b	Ssa#NM_001173582.1		Serine/threonine kinase 17b									0.31	0.19																															1.36	1.09	0.47	1.06	0.65	0.67
nfkb2	Ssa#NM_001173583.1	Ssa#GRASP223647877	Nuclear factor NF-kappa-B p100 subunit									0.62	0.13				0.13	1.07	8.81			1.71	1.78	0.39	0.38	0.09	0.48	0.27		0.93	1.63	1.44	1.33	1.44	0.92	1.72	2.29	-0.525868	4.55319	3.69223	-0.12472	0.348239	3.41687	2.73	3.18	1.13	2.2	2.54	1.14
nfkb2	Ssa#NM_001173583.1		Nuclear factor NF-kappa-B p100 subunit									0.62	0.13				0.13	1.07																										2.73	3.18	1.13	2.2	2.54	1.14
stx11	Ssa#NM_001173666.1	Ssa#GRASP223648317	Bile salt export pump									0.51	-0.26	0.85	0.79					-0.01	-0.81	1.49	2.53	2.15	1.95	1.25	0.96	1.16	1.48									-1.09722	-0.573523	-0.498208	-2.20408	0.116309	0.57435	0.78	1.38	1.49	1.62	0.7	1.61
stx11	Ssa#NM_001173666.1		Bile salt export pump									0.51	-0.26							-0.01	-0.81																							0.78	1.38	1.49	1.62	0.7	1.61
mvp	Ssa#NM_001173669.1	Ssa#GRASP223648325	Major vault protein									1.33	0.73						8.81			1.44	1.82	1.73	1.48	1.62	1.35	1.25	2.28			0.36	1.15	0.88	1.48	0.66	0.69	0.18955	1.23283	1.46748	-0.65582	-0.350652	0.782872	0.41	0.09	0.83	0.15	0.45	0.43
mvp	Ssa#NM_001173669.1		Major vault protein									1.33	0.73																															0.41	0.09	0.83	0.15	0.45	0.43
syk	Ssa#NM_001173673.1	Ssa#GRASP223648339	Tyrosine-protein kinase SYK		-0.91	0.43	-0.44		0.48	0.9	1.38	1.22	0.21	1.17	1.84							1	1.88	1.93	1.99	0.69	0.71	0.6	2.48	0.07	0.98	0.43	1.77	0.81	1.37	0.58	3.71	-0.860969	1.05567	1.58674	-1.44099	0.452226	2.40676	1.51	1.37	1.2	1.74	0.41	1.34
syk	Ssa#NM_001173673.1		Tyrosine-protein kinase SYK									1.22	0.21																															1.51	1.37	1.2	1.74	0.41	1.34
hs90a	Ssa#NM_001173702.1		Heat shock protein 90, alpha									2.9	1.36				0.08	0.97		0.72	2.61																							1.8	1.99	2.6	0.08	1.47	2.08
hs90a	Ssa#NM_001173702.1	Ssa#S30268702	Heat shock protein 90, alpha	1.79	0.68	1.29	0.96	1.56	0.73	2.21	0.43	2.9	1.36	2.6	1.55	0.85	0.08	0.97	8.81	0.72	2.61	4.46	2.96	2.21	1.3	0.35	-0.17	0.64	1.39	1.8	1.78	1.59	2.03	1.38	0.65	3.34	2.54	1.24409	1.62406	2.56905	3.33415	1.8439	1.81477	1.8	1.99	2.6	0.08	1.47	2.08
hs90a	Ssa#NM_001173702.1	Ssa#TC109813	Heat shock protein 90, alpha	0.67	0.61	1.44	0.91	0.94				2.9	1.36			1.42	0.08	0.97	8.81	0.72	2.61	0.63	0.4	-0.69	-0.79	-0.58	-1.41	-0.2	-1	0.19	-0.65							0.459747	1.15181	1.9547	2.73766	1.15436	0.852615	1.8	1.99	2.6	0.08	1.47	2.08
mov10	Ssa#NM_001173703.1	Ssa#GRASP223648457	helicase MOV-10		1.92	2.54	2.35		1.15	1.88	1.01	3.3	1.59	2.67	1.96	2.42	2.13	2.3	8.81	1.17	1.89	0.4	1.12	0.91	1.26	0.59	0.55	0.76	1.07	1.04	1.6							0.609273	1.22486	1.04216	2.25398	0.953828	0.737202
mov10	Ssa#NM_001173703.1		helicase MOV-10									3.3	1.59				2.13	2.3		1.17	1.89
il6ra	Ssa#NM_001173710.1	Omy#S18157537	Interleukin-6 receptor subunit alpha						0.98	0.61	1.57	-0.04	0.25		1.98	-1.18						1.8	2.21	1.79	1.51	1.09	0.81	0.66	1.05	0.12	1.22	0.65	1.11	0.68	0.78	1.02	0.77							2.03	1.86	1.55	2.85	1.31	2.54
il6ra	Ssa#NM_001173710.1		Interleukin-6 receptor subunit alpha									-0.04	0.25																															2.03	1.86	1.55	2.85	1.31	2.54
il6ra	Ssa#NM_001173710.1	Ssa#S50700285	Interleukin-6 receptor subunit alpha						0.62	0.25	1.7	-0.04	0.25		0.97	-1.75						1.93	2.37	2.09	1.8	1.2	1.31	1.06	1.15	0.17	1.25	0.47	0.75	0.5	0.52	0.91	0.44							2.03	1.86	1.55	2.85	1.31	2.54
il6ra	Ssa#NM_001173710.1	Ssa#TC103858	Interleukin-6 receptor subunit alpha	0.08								-0.04	0.25																															2.03	1.86	1.55	2.85	1.31	2.54
il6ra	Ssa#NM_001173710.1	Ssa#TC94283	Interleukin-6 receptor subunit alpha						0.81	0.24	1.74	-0.04	0.25		1.06	-1.68						1.87	2.31	1.96	1.73	1.12	1.21	0.92	1.14	0.09	1.34	0.04	1.14	0.37	1.32	1	0.71	1.01259	0.680284	1.00056	-1.38919	0.733212	0.776488	2.03	1.86	1.55	2.85	1.31	2.54
il6ra	Ssa#NM_001173710.1	Ssa#TC99796	Interleukin-6 receptor subunit alpha	0.19					0.73	0.21	1.66	-0.04	0.25		1.04	-1.62						1.94	2.41	2.08	1.81	1.31	1.34	1.02	1.14	0.06	1.24	0.62	0.86	0.5	0.52	1.18	0.7	-0.4306	0.212736	0.40105	-1.33437	0.085487	0.270432	2.03	1.86	1.55	2.85	1.31	2.54
cf113	Ssa#NM_001173714.1	Ssa#GRASP223648527	Zinc finger-containing ubiquitin peptidase 1	0.93	2.56	1.56	2.82	1.74	1.44	1.95	1.06	1.98	1.03	2.12	1.61	1.42	1.52	1.76	8.81	0.71	1.3									1.43	1.71	1.24	1.71	1.39	1.33	3.41	2.73	0.578013	1.6624	1.87583	2.8244	0.136137	1.15971
cf113	Ssa#NM_001173714.1		Zinc finger-containing ubiquitin peptidase 1									1.98	1.03				1.52	1.76		0.71	1.3
cyh2	Ssa#NM_001173751.1	Ssa#GRASP223648743	Cytohesin 1b		-1.34	0.08	-0.89		0.93	1.46	1.94	1.36	0.09	1.5	2.28							1.02	2.21	1.83	2.18	0.98	0.85	0.77	1.72	0.08	1.11	0.51	1.52	0.89	1.13	1.97	1.89	-0.295666	-1.88983	-1.394	-0.169634	-0.480635	-0.823068	1.44	0.97	1.28	1.72	0.37	1.49
cyh2	Ssa#NM_001173751.1		Cytohesin 1b									1.36	0.09																															1.44	0.97	1.28	1.72	0.37	1.49
LOC106567502	Ssa#NM_001173763.1	Ssa#GRASP223648791	Septin 6									-0.28	-0.44									2.34	3.61	1.48	0.95	0.01	0	0.1										-0.124521	3.00563	2.94605	-0.552133	2.2183	3.4314	3.58	4.34	1.71	2.75	2.51	1.96
LOC106567502	Ssa#NM_001173763.1		Septin 6									-0.28	-0.44																															3.58	4.34	1.71	2.75	2.51	1.96
moes	Ssa#NM_001173823.1	Ssa#GRASP223649089	Ezrin a	-0.62				-0.94	0.36	0.97	1.03	-0.15	0.73									1.55	2.39	1.89	1.68	0.04	-0.45	-0.23	1.3			0.9	0.85	0.79	0.77	1.26	1.4	-1.7656	1.35872	1.27732	0.332295	0.570575	1.35081	1.17	1.13	1.07	1.36	1.33	1.28
moes	Ssa#NM_001173823.1		Ezrin a									-0.15	0.73																															1.17	1.13	1.07	1.36	1.33	1.28
ptn7	Ssa#NM_001173849.1	Ssa#GRASP223649183	Tyrosine-protein phosphatase non-receptor type 7									0.75	-0.19	0.81	0.99							1.88	2.85	1.08	0.96	-0.47	-0.26	-0.46										-0.0094	3.5829	3.55175	-0.349271	2.99632	4.1288	2.47	1.93	1.09	1.1	0.91	0.97
ptn7	Ssa#NM_001173849.1		Tyrosine-protein phosphatase non-receptor type 7									0.75	-0.19																															2.47	1.93	1.09	1.1	0.91	0.97
ptn7	Ssa#NM_001173849.1	Ssa#S48420355	Tyrosine-protein phosphatase non-receptor type 7									0.75	-0.19			-1.43						1.03	2.48	1.23	0.67	0.08	0.05	0.16										-0.132548	0.721851	0.762613	-0.314346	0.552645	1.48004	2.47	1.93	1.09	1.1	0.91	0.97
arc1b	Ssa#NM_001173896.1	Ssa#GRASP223649453	Actin related protein 2/3 complex, subunit 1A						0.79	1.12	1.73	0.63	-0.07	0.95	1.75							1.03	1.66	1.65	1.84	1.31	1.12	1.03	2.09	0.09	1.19	0.83	2.45	0.99	2.18	1.87	3.36	-0.651852	-0.966831	-0.685396	-0.605936	-1.13574	-1.85516	0.4	0.24	0.35	0.84	0.17	0.51
arc1b	Ssa#NM_001173896.1	Ssa#KSS1256	Actin related protein 2/3 complex, subunit 1A									0.63	-0.07																			-0.01	-0.64	0.16	-0.59	-0.04	-1.35							0.4	0.24	0.35	0.84	0.17	0.51
arc1b	Ssa#NM_001173896.1	Ssa#KSS4864	Actin related protein 2/3 complex, subunit 1A						0.83	1.07	1.58	0.63	-0.07		1.55							0.81	1.46	1.31	1.46	-0.14	-0.27	-0.36	1.79	0.04	0.81	1.12	1.52	1.01	1.78	1.93	2.38	-0.333863	-1.00973	-0.766663	-1.21106	-1.21011	-2.45032	0.4	0.24	0.35	0.84	0.17	0.51
arc1b	Ssa#NM_001173896.1		Actin related protein 2/3 complex, subunit 1A									0.63	-0.07																															0.4	0.24	0.35	0.84	0.17	0.51
stea4	Ssa#NM_001173898.1	Ssa#GRASP223649457	TNF alpha induced protein 9 Metalloreductase STEAP4									1.15	0.11		0.87							0.82	2.34	2.37	1.43	1.25	0.42	0.18		0.65	0.88							-0.002436	2.69528	2.92161		2.21567	4.45493	4.56	4.87	4.46	4.79	4.32	3.92
stea4	Ssa#NM_001173898.1		TNF alpha induced protein 9 Metalloreductase STEAP4									1.15	0.11																															4.56	4.87	4.46	4.79	4.32	3.92
stea4	Ssa#NM_001173898.1	Ssa#S48396453	TNF alpha induced protein 9 Metalloreductase STEAP4									1.15	0.11		0.91							0.94	2.47	2.4	1.58	1.27	0.53	0.27		0.62	0.87							0.0288876	2.23157	3.02147		2.99467	4.28445	4.56	4.87	4.46	4.79	4.32	3.92
c1qb	Ssa#NM_001173900.1	Ssa#GRASP223649475	complement component 1, q subcomponent, B chain						1.53	0.74	2.73	1.09	0.62	1.07	2.09	-1.12						-0.15	0.15	0.97	2.05	1.95	1.99	1.92	2.73	-0.31	1	0.59	1.66	0.79	1.79	0.77	2.11	-0.114826	-1.23307	0.588326	-1.46175	-1.5745	-1.61727	0.06	-0.39	-0.06	1.47	0.43	0.59
c1qb	Ssa#NM_001173900.1		complement component 1, q subcomponent, B chain									1.09	0.62																															0.06	-0.39	-0.06	1.47	0.43	0.59
c1qb	Ssa#NM_001173900.1	Ssa#S48410672	complement component 1, q subcomponent, B chain	0.08				1.02	0.81	0.49	1.95	1.09	0.62		1.42							0.09	0.17	0.65	1.47	2.1	1.46	1.36	1.61			1.25	-0.23	0.84	0.58	0.86	1.47	0.0875135	-1.04002	-0.363413	-0.523834	-1.21394	-1.86826	0.06	-0.39	-0.06	1.47	0.43	0.59
c1qb	Ssa#NM_001173900.1	Ssa#STIR42011	complement component 1, q subcomponent, B chain						0.66	0.43	1.88	1.09	0.62		1.28							0.13	0.1	0.69	1.52	1.37	0.8	0.63	1.77									-0.20066	-0.949855	-0.473562	0.336443	-1.46891	-1.77089	0.06	-0.39	-0.06	1.47	0.43	0.59
gadl1	Ssa#NM_001173933.1	Ssa#GRASP223648255	Glutamate decarboxylase-like protein 1									-2.21	-0.74			-3.12				-0.93	0.06	3.85	3.97	1.4	0.66	0.36	-0.79	0.89																5.29	4.38	3.56	5.3	3.49	4.46
gadl1	Ssa#NM_001173933.1		Glutamate decarboxylase-like protein 1									-2.21	-0.74							-0.93	0.06																							5.29	4.38	3.56	5.3	3.49	4.46
dpys	Ssa#NM_001173939.1	Ssa#GRASP223648495	Dihydropyrimidinase									-0.88	-0.61						8.81			-1.93	-2.7	-2.25	-2.34	-1.87	-1.98	-1.1	-2.15			-0.39	-1.53	-1.02	-1.17	-1.89	-2.02
dpys	Ssa#NM_001173939.1		Dihydropyrimidinase									-0.88	-0.61
angl1	Ssa#NM_001173952.1	Ssa#GRASP223648877	Angiopoietin-like 1									0.01	-0.03									-1.98	-2.99	-2.44	-2.01	-1.2	-0.5	-0.72	1.35															-3.3	-2.43	-1.9	-2	-1.17	-1.7
angl1	Ssa#NM_001173952.1		Angiopoietin-like 1									0.01	-0.03																															-3.3	-2.43	-1.9	-2	-1.17	-1.7
irf1	Ssa#NM_001252361.1	Ssa#GRASP209734939	interferon regulatory factor 1	1.2	3.9	2.15	3.56	1.8	1.38	1.36	1.16	0.88	0.48	1.52	1.37	5.16	3.46	3.79	8.81	1.71	2.01								1.49	2.74	3.22	1.81	2.65	1.44	2.68	2.63	4.36	0.269375	3.90004	2.39011	1.40842	1.62318	2.25045
irf1	Ssa#NM_001252361.1		interferon regulatory factor 1									0.88	0.48				3.46	3.79		1.71	2.01
ddx58	Ssa#S18874908	Ssa#S18874908	Retinoic acid-inducible gene-I-1		3.36	3.47	3.53		3.19	3.83	1.89			4.1	3.08	2.76	1.59	2.04		1.35	2.31	0.11	0.53	0.71	1.14	0.07	0.68	1.05		2.9	3.05	2.81	3.16	1.38	2.88	4.51	4.08							-0.21	-0.69	-0.19	-0.47	-1.07	-0.01
Gig2-6	Ssa#S35519305	Ssa#S35519305	Gig2-6	1.12	1.49	1.26	1.73	2.22	0.97	1.22	0.65	2.04	1.03	1.66	0.85	1.55	1.88	2.49	8.81	0.63	0.95									0.94	1.41	1.47	1.14	0.7	0.59	2.41	2.45	0.518149	1.64893	2.08748	2.25674	1.43796	2.04315
Gig2-3	Ssa#S35528745	Ssa#S35528745	Gig2-3	3.61	2.55	4.23	2.62	3.23	2.8	3.6	2.94	2.61	2.05	3.01	2.38				8.81	5.52	4.82									3.5	2.92	2.35	3.65	1.03	2.92	4.18	4.54	2.72622	3.07486	3.00023	1.63896	2.62121	3.34968	2.54	2.06	-0.38	2.23	0.85	-0.78
TCR-like	Ssa#S41489954	Ssa#S41489953	TCR-like		1.77	-0.43	1.7													-2.47	-1.86	1.04	3.13	1.91	2.07	-0.66	-0.5	-0.57																1.55	1.18	0.57	1.35	1.02	1.49
TCR-like	Ssa#S41489954	Ssa#S41489954	TCR-like		1.77	-0.43	1.7													-2.47	-1.86	1.04	3.13	1.91	2.07	-0.66	-0.5	-0.57																1.55	1.18	0.57	1.35	1.02	1.49
Ssa#S50370762	Ssa#S50370762	Ssa#S50370762	Ig light chain						1.18	-0.31	3.2	-0.78	-0.79		2.06	-1.17				0.93	-0.25	0.18	0.41	0.32	0.99	2.42	1.82	2.34	2.67	1.11	2.19	2	2.78	1.4	0.84	2.19	2	0.35632	1.4555	1.13873	-0.249308	0.80504	1.90202
Ssa#TC103078	Ssa#TC103078	Ssa#TC103078	Ig kappa chain V-IV region STH	0				1.06	1.82	-0.54	2.44	-0.94	-0.41		2.37							0.52	0.27	-0.02	1.18	1.99	1.66	2.05	1.96	1.31	2.37	1.28	1.77	0.97	1.04	2.1	2.14	-0.85968	2.61068	2.98389	-0.322794	1.81725	4.08357
IgDHC-like	Ssa#TC108582	Ssa#TC108582	IgDHC-like						0.64	-0.62	1.91				0.87	-2.09						-0.16	0.73	0.69	1.16	2.67	2.5	2.44	2.29	1.75	3.03	1.41	2.55	1.8	1.7	2.59	3.01
LOC106560287	Ssa#XM_014123035.1		Proteoglycan 4									3.42	2.95							0.08	1.04																							2.25	2.09	2.87	2.61	2.24	2.59
LOC106560300	Ssa#XM_014123054.1		Regulator of G-protein signaling 1									1.77	0.29																															1.98	1.96	0.88	1.51	1.36	1.08
LOC106560427	Ssa#XM_014123321.1		Complexin 4b									-0.98	0.98							-2.52	-2.37
LOC106560550	Ssa#XM_014123545.1	Omy#S15320310	complement factor H-like									-1.01	-0.66			0.88
LOC106560550	Ssa#XM_014123545.1	Ssa#AM049497	complement factor H-like									-1.01	-0.66
LOC106560550	Ssa#XM_014123545.1	Ssa#S31984590	complement factor H-like	0.43								-1.01	-0.66
LOC106560550	Ssa#XM_014123545.1	Ssa#TC108629	complement factor H-like		1.3	0.48	0.72					-1.01	-0.66		0.74							1.9	0.33	-0.06	0.01	-0.22	0.24	-0.16				0.34	0.09	-0.62	-0.11	0.98	0.84
LOC106560550	Ssa#XM_014123545.1		complement factor H-like									-1.01	-0.66
ptprc	Ssa#XM_014123566.1	Ssa#KSS1719	protein tyrosine phosphatase, receptor type, C									1.23	0.1			-1.15																												1.61	1.2	1.19	1.74	1.14	1.26
ptprc	Ssa#XM_014123566.1	Ssa#S35479462	protein tyrosine phosphatase, receptor type, C									1.23	0.1																															1.61	1.2	1.19	1.74	1.14	1.26
ptprc	Ssa#XM_014123566.1	Ssa#S35660589	protein tyrosine phosphatase, receptor type, C						1.45	1.53	2.2	1.23	0.1	1.32	2.05							1.23	2.09	2.1	1.82	0.83	0.71	0.67	1.69	0.59	1.64	0.86	2.07	0.94	1.65	2.15	2.76	0.202112	1.74514	2.37182	-0.273997	0.634638	1.80794	1.61	1.2	1.19	1.74	1.14	1.26
ptprc	Ssa#XM_014123566.1	Ssa#TC103193	protein tyrosine phosphatase, receptor type, C						0.54	0.78	0.96	1.23	0.1	1.35	2.12							0.83	1.35	1.46	1.38	0.47	0.42	0.43	1.74	0.19	0.81													1.61	1.2	1.19	1.74	1.14	1.26
ptprc	Ssa#XM_014123566.1		protein tyrosine phosphatase, receptor type, C									1.23	0.1																															1.61	1.2	1.19	1.74	1.14	1.26
LOC106560836	Ssa#XM_014124192.1		leucine-rich repeat-containing protein 16B-like									0.12	0.11																															2.25	1.64	0.76	1.46	0.44	0.97
LOC106560846	Ssa#XM_014124215.1		leucine-rich repeat-containing protein 20-like									-0.24	-0.25																															1.77	2.65	0.64	0.77	1.17	0.49
zc3h18	Ssa#XM_014124274.1	Ssa#S30281050	Zinc finger CCCH domain-containing protein 18									0.85	0.34			-0.71						-1.64	-2.33	-2.9	-3.12	-3.42	-3.27	-2.86	-1.77			-0.44	-1.11	-1.23	-0.74	-1.41	-1.87
zc3h18	Ssa#XM_014124274.1		Zinc finger CCCH domain-containing protein 18									0.85	0.34
LOC106560917	Ssa#XM_014124361.1	Ssa#S18891778	Olfactomedin 2 - Ident 29	0.11	-0.39	-1.22	-0.12		0.62	1.06	2.1	1.29	0.25	1.47	1.83	-0.84						1.59	2.35	2.99	3.49	2.17	2.04	1.59	1.06	-0.11	1.1	0.73	1.54	1.13	1.15	0.75	1.92	-0.419693	0.357921	2.6839	-1.32635	-2.31461	-2.15945	1.88	1.9	1.67	2.97	1.48	2.09
LOC106560917	Ssa#XM_014124361.1		Olfactomedin 2 - Ident 29									1.29	0.25																															1.88	1.9	1.67	2.97	1.48	2.09
znrf1	Ssa#XM_014124370.1		E3 ubiquitin protein ligase ZNRF1									-0.51	-0.2							0.72	1.6																							1.92	1.72	1.03	1.14	0.73	0.58
LOC106561094	Ssa#XM_014124718.1	Ssa#S18890165	Creatine kinase, mitochondrial 1									1.69	0.27							-0.92	-1.11																	0.702886	1.32325	1.07951	-0.42196	-0.117	1.11036
LOC106561094	Ssa#XM_014124718.1		Creatine kinase, mitochondrial 1									1.69	0.27							-0.92	-1.11
LOC106561186	Ssa#XM_014124865.1	Ssa#S31983950	Fish virus induced TRIM-10		2.61	2.4	2.87		1.43	2.6	0.81	0.71	0.11	3.05	2.29	3.33	0.99	1.4	8.81	0.42	0.89									2.49	2.61							0.602424	0.518036	1.56337	3.34978	0.076205	0.671269
LOC106561186	Ssa#XM_014124865.1		Fish virus induced TRIM-10									0.71	0.11				0.99	1.4		0.42	0.89
LOC106561188	Ssa#XM_014124866.1	Ssa#TC112969	E3 ubiquitin/ISG15 ligase TRIM25	1.99	2.77	2.82	3.35	0.49	2.42	3.1	1.23	0.35	0.08	3.28	2.26	3.63			8.81			0.07	0.07	0.33	0.78	0.49	0.74	1.17		2.72	2.96	2.48	1.96	1.58	1.97	4.63	3.85	2.95687	2.83737	3.57853	1.39275	2.73917	1.66444	1.54	0.96	0.53	0.94	0.4	0.8
LOC106561188	Ssa#XM_014124866.1		E3 ubiquitin/ISG15 ligase TRIM25									0.35	0.08																															1.54	0.96	0.53	0.94	0.4	0.8
Ssa#XM_014124944.1	Ssa#XM_014124944.1	Ssa#DY802078	Unknown									-0.69	0.57							0.19	2.22																							2.66	2.95	1.39	0.73	0.57	0.03
Ssa#XM_014124944.1	Ssa#XM_014124944.1	Ssa#S35499300	Unknown									-0.69	0.57							0.19	2.22	3.03	2.48	2.04	1.17	1.04	0.09	-0.16																2.66	2.95	1.39	0.73	0.57	0.03
Ssa#XM_014124944.1	Ssa#XM_014124944.1		Unknown									-0.69	0.57							0.19	2.22																							2.66	2.95	1.39	0.73	0.57	0.03
LOC106561387	Ssa#XM_014125291.1		Transmembrane protein 38A									0.15	-1.11																															1.37	1.44	0.69	1.5	0.82	0.99
LOC106561473	Ssa#XM_014125469.1		E3 ubiquitin/ISG15 ligase									1.84	1.16				2.19	1.66		0.7	1.31																							0.08	-0.41	-0.38	-0.25	-1.08	-0.52
LOC106561474	Ssa#XM_014125470.1		Fish virus induced TRIM-7									1.56	0.6				1.83	1.78		1.13	1.57
LOC106561501	Ssa#XM_014125546.1		Fish virus induced TRIM-7									1.99	1.64				1.84	1.9		1.17	1.25																							-0.53	-0.96	-0.69	-0.59	-0.69	-0.78
LOC106561522	Ssa#XM_014125574.1	Ssa#GRASP209735709	Alpha-1-microglobulin	0.08								-0.85	-0.57
LOC106561522	Ssa#XM_014125574.1		Alpha-1-microglobulin									-0.85	-0.57
sardh	Ssa#XM_014125677.1	Ssa#TC95588	Sarcosine dehydrogenase, mitochondrial									-0.96	-0.43		-0.71							-0.96	-1.25	-1.48	-1.83	-1.17	-1.32	-1.36	-1.8			-0.91	-1.32	-1.53	-0.82	-1.37	-2.12
sardh	Ssa#XM_014125677.1		Sarcosine dehydrogenase, mitochondrial									-0.96	-0.43
LOC106561579	Ssa#XM_014125683.1		Fish virus induced TRIM-11									1.45	1.55				1.92	2.04		1.1	0.94																							-0.39	-0.87	-0.74	-0.74	-0.63	-0.72
nampt	Ssa#XM_014125919.1	Ssa#STIR16344	Nicotinamide phosphoribosyltransferase-1	0.9	1.94	1.76	2	1.85	2.02	2.63	1.84	3.49	1.93	2.67	2.38	2.62	2.12	2.61	8.81	1.95	2.9									0.78	0.97	0.25	0.4	-0.22	0.21	1.72	1.42	1.57419	1.62698	2.49015	2.76397	2.29103	2.16733	0.85	0.49	0.74	-0.13	-0.38	-0.14
nampt	Ssa#XM_014125919.1		Nicotinamide phosphoribosyltransferase-1									3.49	1.93				2.12	2.61		1.95	2.9																							0.85	0.49	0.74	-0.13	-0.38	-0.14
LOC106561879	Ssa#XM_014126156.1	Ssa#GRASP209730577	Glyoxalase 1									-1.47	-1.33			-0.64						-1.22	-1.61	-1.51	-1.46	-0.73	-0.68	-0.25	-1.14			-0.77	-0.79	-0.93	-0.51	-0.86	-1.34	-0.986654	-3.38922	-2.03938	-1.09655	-1.82742	-3.2495
LOC106561879	Ssa#XM_014126156.1		Glyoxalase 1									-1.47	-1.33
LOC106562007	Ssa#XM_014126524.1	Ssa#GRASP223673180	BCL2/adenovirus E1B 19 kDa protein-interacting protein 3-like						-0.71	-1.46	-1.64	-2.97	-1.9	-0.86			-0.41	-0.92		-1.35	0.02	1.79	0.82	0.77	0.4	0.43	0.98	0.23		0.84	0.75													1.26	0.69	0.22	1.22	0.28	1.2
LOC106562007	Ssa#XM_014126524.1		BCL2/adenovirus E1B 19 kDa protein-interacting protein 3-like									-2.97	-1.9				-0.41	-0.92		-1.35	0.02																							1.26	0.69	0.22	1.22	0.28	1.2
LOC100194714	Ssa#XM_014126533.1	Ssa#DW590454	tumor protein p53 inducible nuclear protein 2-like									-1.28	-0.48			-1.23
LOC100194714	Ssa#XM_014126533.1	Ssa#GRASP209730529	tumor protein p53 inducible nuclear protein 2-like									-1.28	-0.48	-1.1	-1.43							-1.49	-2.36	-2.16	-2.12	-0.89	-0.27	-0.68	-1.3			-0.74	-1	-1.86	-0.5	-1.74	-1.16	-1.08766	-1.69823	-1.66479	-0.856819	-1.89567	-1.92208
LOC100194714	Ssa#XM_014126533.1	Ssa#S46933898	tumor protein p53 inducible nuclear protein 2-like									-1.28	-0.48	-1.3	-1.8							-1.38	-2.49	-2.17	-2	-0.76	-0.07	-0.31	-1.33	-0.81	-0.64	-0.22	-0.71	-1.1	-0.88	-1.41	-0.67	-0.361853	-0.80113	-0.731037	-1.54965	-1.35496	-2.02009
LOC100194714	Ssa#XM_014126533.1		tumor protein p53 inducible nuclear protein 2-like									-1.28	-0.48
LOC106562147	Ssa#XM_014126799.1	Omy#S34308968	Cartilage intermediate layer protein 1						0.69	0.69	3.07	2.97	0.75		0.74							2.24	2.82	2.84	3.82	2.14	1.2	0.9	3.13	1.04	0.07
LOC106562147	Ssa#XM_014126799.1		Cartilage intermediate layer protein 1									2.97	0.75
LOC106562189	Ssa#XM_014126882.1		Sulfotransferase family cytosolic 2B member 1-like									0.24	-0.32							-0.86	-1.85																							3.43	3.8	1.81	1.64	1.46	0.86
LOC106562248	Ssa#XM_014127008.1		Furin									0.61	0.39							-1.12	-0.89																							0.96	1.07	0.44	1.74	1.71	0.77
LOC106562249	Ssa#XM_014127013.1	Ssa#S18890995	Tyrosine-protein kinase Fes/Fps						0.52	0.55	0.95	0.91	-0.1									1.47	2.06	1.3	0.68	0.38	0.24	0.2																2.54	2.28	1.35	1.01	0.71	0.88
LOC106562249	Ssa#XM_014127013.1		Tyrosine-protein kinase Fes/Fps									0.91	-0.1																															2.54	2.28	1.35	1.01	0.71	0.88
LOC106562274	Ssa#XM_014127044.1	Ssa#CL120Contig1	Cytochrome b-245 light chain						0.73	1.35	1.39	2.13	0.64		1.46	-1.48				-0.82	-1.29	1.61	2.97	2.11	0.14	0.88	0.52	-0.33				0.69	1.07	0.64	1.04	1.04	1.6	-0.408576	-1.13165	-1.11605	1.34454	0.478873	0.0879745	2.24	1.84	1.25	1.62	1.27	0.92
LOC106562274	Ssa#XM_014127044.1		Cytochrome b-245 light chain									2.13	0.64							-0.82	-1.29																							2.24	1.84	1.25	1.62	1.27	0.92
LOC106562284	Ssa#XM_014127058.1	Ssa#S35688295	Interferon regulatory factor 8						1.66	2.12	2.69	2.16	0.05	1.98	2.4					1.42	2.55	1.63	1.94	1.46	1.91	1.39	1.16	1.1	1.98			0.92	1.89	1.42	2.03	2.08	2.75							2.53	1.31	0.68	1.43	0.57	1.07
LOC106562284	Ssa#XM_014127058.1	Ssa#TC92577	Interferon regulatory factor 8									2.16	0.05							1.42	2.55																	0.281901	1.21113	0.776961	0.20514	0.563666	0.71031	2.53	1.31	0.68	1.43	0.57	1.07
LOC106562284	Ssa#XM_014127058.1		Interferon regulatory factor 8									2.16	0.05							1.42	2.55																							2.53	1.31	0.68	1.43	0.57	1.07
LOC106562377	Ssa#XM_014127233.1		Glucose phosphate isomerase b									-0.52	-0.28																															0.76	1	0.65	1.04	0.51	1.19
LOC106562437	Ssa#XM_014127325.1		Iroquois-class homeodomain protein IRX-3									0.57	0.81																															-1.88	-1.93	-0.84	-0.95	-1	-0.81
LOC106562560	Ssa#XM_014127499.1	Ssa#S35581907	serine/threonine-protein kinase/endoribonuclease IRE1a-like	0.47	1.53	1.15	1.5	1.29	1.33	1.83	1.63	2.14	1.38	1.84	1.43	0.91	2.29	2.22	8.81	0.65	0.93	0.7	1.32	1.21	1.29	1.07	0.9	0.85	1.81	1.01	1.89	1.43	2.04	0.92	1.8	2.9	3.41							1.17	0.56	0.64	0.51	0.68	0.2
LOC106562560	Ssa#XM_014127499.1		serine/threonine-protein kinase/endoribonuclease IRE1a-like									2.14	1.38				2.29	2.22		0.65	0.93																							1.17	0.56	0.64	0.51	0.68	0.2
LOC106562796	Ssa#XM_014127811.1		non-muscle caldesmon-like									1.23	0.38				-0.61	-0.85																										1.68	1.3	1.16	1.5	0.45	1.07
LOC106595761	Ssa#XM_014127899.1	Ssa#S23868182	Glycine amidinotransferase, mitochondrial									0	0.04									-2.98	-3.42	-2.79	-2.62	-1.05	-1.64	-0.71	-1.28	-0.23	-1.23	-0.52	-1.08	-1.62	-0.77	-1.91	-1.78
LOC106595761	Ssa#XM_014127899.1		Glycine amidinotransferase, mitochondrial									0	0.04
LOC106563084	Ssa#XM_014128307.1	Ssa#S18875535	Multiple C2 and transmembrane domain-containing pr									-0.15	-0.09																															2.16	1.75	1.39	1.87	0.75	1.36
LOC106563084	Ssa#XM_014128307.1		Multiple C2 and transmembrane domain-containing pr									-0.15	-0.09																															2.16	1.75	1.39	1.87	0.75	1.36
LOC106563105	Ssa#XM_014128330.1	Ssa#S18835494	C1q and TNF-like domains						0.3	2.58	0.47	4.13	2.31	2.2								1.7	1.58	2.58	0.98	0.07	-0.13	0.32																3.78	3.38	3.71	3.64	3.38	3.66
LOC106563105	Ssa#XM_014128330.1		C1q and TNF-like domains									4.13	2.31																															3.78	3.38	3.71	3.64	3.38	3.66
LOC106563153	Ssa#XM_014128416.1	Ssa#CX357013	ATPase_ Ca++ transporting_ cardiac muscle_ slow twitch 2a									2.07	1.04	-1			-0.1	0.87		-0.25	0.9																							0.71	0.73	1.08	0.12	0.44	0.59
LOC106563153	Ssa#XM_014128416.1		ATPase_ Ca++ transporting_ cardiac muscle_ slow twitch 2a									2.07	1.04				-0.1	0.87		-0.25	0.9																							0.71	0.73	1.08	0.12	0.44	0.59
LOC106563178	Ssa#XM_014128485.1	Ssa#S35559165	Poly [ADP-ribose] polymerase 14	0.28	3	1.93	3.16	1.22	1.14	1.34	0.48	1.39	0.97	2.76	1.71	3.48	2.61	2.77	8.81	0.48	2.38									0.83	1.22							-0.294594	0.0620136	1.33601	2.83311	-0.409183	0.01773
LOC106563178	Ssa#XM_014128485.1		Poly [ADP-ribose] polymerase 14									1.39	0.97				2.61	2.77		0.48	2.38
LOC106563179	Ssa#XM_014128486.1	Omy#S18156896	Poly [ADP-ribose] polymerase 14	1.36	2.37	1.73	2.73	0.97	1.29	2	0.63	0.98	0.24	2.34	1.37	1.02	0.84	1.08	8.81	0.32	1.12									1.47	1.66							-0.0790475	1.98315	3.18588	2.96271	0.945392	1.79062
LOC106563179	Ssa#XM_014128486.1		Poly [ADP-ribose] polymerase 14									0.98	0.24				0.84	1.08		0.32	1.12
LOC100380666	Ssa#XM_014128513.1	Ssa#CL175Contig1	Myeloperoxidase (mpo)									0.15	0.19	1.93		-2.34				-0.19	-1.1	2.78	2.75	2.52	1.52	0.14	-0.63	0										4.39751	3.59891	3.51872	-1.32398	1.82346	3.87703	1.92	1.11	0.37	1.55	0.36	1.03
LOC100380666	Ssa#XM_014128513.1	Ssa#TC96050	Myeloperoxidase (mpo)									0.15	0.19							-0.19	-1.1																							1.92	1.11	0.37	1.55	0.36	1.03
LOC100380666	Ssa#XM_014128513.1		Myeloperoxidase (mpo)									0.15	0.19							-0.19	-1.1																							1.92	1.11	0.37	1.55	0.36	1.03
LOC106563231	Ssa#XM_014128618.1		Scinderin									1.42	0.84
LOC106563452	Ssa#XM_014129057.1		Heat shock protein 30 (hsp30)									5.55	2.58				0.36	-1.09
LOC106563456	Ssa#XM_014129062.1	Ssa#GRASP209155093	Fermitin family		-1.24	-0.07	-0.48		1.48	2.31	2.6	2.82	1.03	1.85	2.01	-1						1.18	2.12	2.08	2.36	1.2	0.98	0.92	2.63	-0.1	0.91	1.08	2.03	0.92	1.9	1.3	2.94	-0.000952	0.166792	0.184307	-1.61474	0.517188	0.480585	1.87	1.51	1.41	1.59	0.6	1.11
LOC106563456	Ssa#XM_014129062.1		Fermitin family									2.82	1.03																															1.87	1.51	1.41	1.59	0.6	1.11
LOC106563505	Ssa#XM_014129157.1	Omy#S50901614	cofilin-2-like						0.64	1.37	1.44	2.12	1.32		0.73							1.21	2.33	2.14	2.04	1.31	1.23	1.23	1.84	-0.1	0.72	0.97	1.7	1.47	1.41	1.39	2.89							0.81	0.59	0.43	0.89	0.54	0.5
LOC106563505	Ssa#XM_014129157.1		cofilin-2-like									2.12	1.32																															0.81	0.59	0.43	0.89	0.54	0.5
LOC106563559	Ssa#XM_014129257.1		FYN-binding protein-like									0.83	-0.1																															2.25	1.94	1.64	1.94	1.34	1.72
LOC106563563	Ssa#XM_014129261.1	Ssa#KSSb2505	Transforming growth factor_ beta 1 - Ident 52									0.91	-0.3																															2.43	2.06	0.69	1.81	1.29	1.28
LOC106563563	Ssa#XM_014129261.1		Transforming growth factor_ beta 1 - Ident 52									0.91	-0.3																															2.43	2.06	0.69	1.81	1.29	1.28
LOC106563588	Ssa#XM_014129305.1		diamine acetyltransferase 1-like									1.89	1.09							0.77	1.67																							1.37	0.02	1.48	0.85	0.62	1.02
LOC106563660	Ssa#XM_014129429.1	Ssa#CK899470	Phosphorylase, glycogen; brain						-0.33	-0.75	-0.87	-3.94	-0.96		-0.8							-1.43	-2.2	-2.65	-3.14	-3.07	-2.87	-2.04				-0.36	-0.97	-1	-0.85	-1.29	-1.58							-2.64	0.92	-0.54	0.24	0.54	1.54
LOC106563660	Ssa#XM_014129429.1	Ssa#TC106458	Phosphorylase, glycogen; brain						-0.51	-0.99	-1.04	-3.94	-0.96									-1.58	-2.25	-2.51	-2.84	-2.62	-2.3	-1.31	-1.09			-0.64	-0.88	-0.82	-0.78	-1.42	-1.5							-2.64	0.92	-0.54	0.24	0.54	1.54
LOC106563660	Ssa#XM_014129429.1	Ssa#TC109355	Phosphorylase, glycogen; brain						-0.03	-1.09	-1.18	-3.94	-0.96	-1.2								-1.11	-1.84	-2.08	-2.66	-2.48	-2.56	-1.87	-1.22			-0.24	-1.22	-1.36	-0.94	-1.24	-1.63							-2.64	0.92	-0.54	0.24	0.54	1.54
LOC106563660	Ssa#XM_014129429.1		Phosphorylase, glycogen; brain									-3.94	-0.96																															-2.64	0.92	-0.54	0.24	0.54	1.54
LOC106563676	Ssa#XM_014129462.1		NHS-like protein 2									0.13	-0.21																															3.2	3.12	2.49	2.88	1.84	2.58
LOC106563690	Ssa#XM_014129493.1	Ssa#CL350Contig1	Cytokine receptor common subunit gamma						1.16	1.07	1.99	1.47	0.65	0.97	1.51	-1.49						1.2	2.06	1.79	1.88	1.23	1.35	0.93	2.37	0.24	1.4	1.13	1.92	1	1.97	1.98	2.84	-1.10362	0.548759	0.415158	-0.412187	-0.0913223	1.09171	0.94	0.83	0.63	1.93	0.86	1.02
LOC106563690	Ssa#XM_014129493.1	Ssa#KSSb2566	Cytokine receptor common subunit gamma	0.05				0.85	0.67	0.66	1.14	1.47	0.65	0.92	1.39	-0.87						1.04	1.69	1.18	1.11	0.72	0.46	0.13	1.4	0.15	1.11	1.04	1.46	0.57	1.77	1.46	1.43	-0.139517	0.988291	0.401857	-0.637897	0.73291	1.19931	0.94	0.83	0.63	1.93	0.86	1.02
LOC106563690	Ssa#XM_014129493.1		Cytokine receptor common subunit gamma									1.47	0.65																															0.94	0.83	0.63	1.93	0.86	1.02
LOC106563789	Ssa#XM_014129642.1	Ssa#S31984702	uncharacterized LOC106563789						1.74	0.95	1.32	3.11	1.42	2.52	3.71					3.18	1.85	1.53	0.9	1.26	1.47	1.26	0.6	0.76	1.38	-0.13	1.15							-0.322888	0.041094	0.095365	2.31507	-0.323402	-0.325111	2.42	1.96	2.02	0.25	0.23	0.79
LOC106563789	Ssa#XM_014129642.1		uncharacterized LOC106563789									3.11	1.42							3.18	1.85																							2.42	1.96	2.02	0.25	0.23	0.79
LOC106563802	Ssa#XM_014129667.1		leukemia inhibitory factor receptor-like (cd118)									2.89	0.98							0.7	2.84																							1.35	0.87	2.04	1.64	1.42	1.48
LOC106563993	Ssa#XM_014129953.1	Ssa#TC82460	Golgi apparatus membrane protein TVP23 homolog A		3.01	1.53	3.11		1.31	1.68	1.14	2.19	0.79	2.87	2.17	2.26	0.44	1.15	8.81	2.01	2.8									1.01	1.47							0.247423	0.0130493	0.158869	1.61439	0.151407	0.348738
LOC106563993	Ssa#XM_014129953.1		Golgi apparatus membrane protein TVP23 homolog A									2.19	0.79				0.44	1.15		2.01	2.8
LOC106564243	Ssa#XM_014130291.1		GTPase IMAP family member 7									2.98	1.29				1.3	2.05		1.2	2.99																							1.37	1.07	1.34	1.43	0.78	0.65
LOC106564266	Ssa#XM_014130312.1	Ssa#S35579503	Scavenger receptor class F member 1						0.18	0.75	0.99	1.03	-0.17	0.83								-0.14	0.72	0.51	0.67	0.42	0.92	0.6																1.8	1.96	0.93	1.7	2.22	0.93
LOC106564266	Ssa#XM_014130312.1		Scavenger receptor class F member 1									1.03	-0.17																															1.8	1.96	0.93	1.7	2.22	0.93
LOC106564313	Ssa#XM_014130355.1	Ssa#GRASP221219815	Phosphoglycerate mutase 1a	-0.55				-1.03				0.16	-0.4									1.1	2.27	1.84	1.83	1.46	1.18	0.88				0.62	1.49	0.76	1.36	0.73	2.18							1.48	1	1	0.97	0.71	0.81
LOC106564313	Ssa#XM_014130355.1		Phosphoglycerate mutase 1a									0.16	-0.4																															1.48	1	1	0.97	0.71	0.81
LOC106564527	Ssa#XM_014130650.1		Hematopoietic lineage cell-specific protein (hcls1)									2.26	1.37																															1.31	0.85	0.93	1.16	0.35	0.97
LOC106568222	Ssa#XM_014130687.1	Omy#S50900505	ras homolog family member F (in filopodia) (rhof), X1						1.39	0.6	1.73	1.02	-0.05	0.9	1.61				8.81			1.67	2.36	1.58	1.26	0.14	0.34	0.04	1.59	1.35	2.45	0.94	3.19	1.16	2.28	2.57	3.33	0.178815	3.09498	3.63128	-0.922005	1.19284	4.20291	1.52	1.19	1.06	1.95	1.14	0.47
LOC106568222	Ssa#XM_014130687.1	Ssa#GRASP209734353	ras homolog family member F (in filopodia) (rhof), X1	0.31				0.97	1.13	0.61	1.63	1.02	-0.05	1.06	1.63				8.81			1.83	2.6	1.79	1.44	0.46	0.66	0.5	1.48	1.02	1.93	2.29	2.48	0.58	1.99	2.28	3.07	-0.370117	1.6522	2.11727	-1.20905	0.148928	1.94453	1.52	1.19	1.06	1.95	1.14	0.47
LOC106568222	Ssa#XM_014130687.1		ras homolog family member F (in filopodia) (rhof), X1									1.02	-0.05																															1.52	1.19	1.06	1.95	1.14	0.47
LOC106564659	Ssa#XM_014130851.1	Ssa#DW579399	tripartite motif-containing protein 65-like	0.94	3.86	2.43	4.11	1.97	0.94	1.25	0.32	1.49	0.82	2.02	0.99	2.52	2.11	2.72	8.81	0.78	1.01									1.44	1.64	0.32	0.77	0.69	-0.48	2.1	1.82	0.641425	1.33017	1.84184	2.26263	1.42062	1.39252
LOC106564659	Ssa#XM_014130851.1		tripartite motif-containing protein 65-like									1.49	0.82				2.11	2.72		0.78	1.01
LOC106564720	Ssa#XM_014131006.1	Ssa#S35595673	C-X-C motif chemokine 11-like		1.68	0.73	1.85		2.13	3.03	1.45	5.22	2.52	3.39	2.25	-1.35	0.38	1.29		0.89	2.48	4.77	3.59	3.1	2.74	2.36	1.47	1.68	1.73	1.91	2	1.56	1.32	1.58	1.36	2.7	2.91							3.66	4.29	2.7	3.77	3.49	2.82
LOC106564720	Ssa#XM_014131006.1		C-X-C motif chemokine 11-like									5.22	2.52				0.38	1.29		0.89	2.48																							3.66	4.29	2.7	3.77	3.49	2.82
LOC106565072	Ssa#XM_014131702.1	Ssa#GRASP209735263	VAMP									-0.25	0		-0.82		0.94	1.45				-0.78	-1.65	-1.23	-1.2	-0.93	-0.51	-0.4	-1.19			-0.39	-1.13	-0.93	-1.09	-1.25	-1.33	-0.693786	-1.20136	-1.48635	0.387076	-0.517084	-1.42483
LOC106565072	Ssa#XM_014131702.1		VAMP									-0.25	0				0.94	1.45
LOC106565158	Ssa#XM_014131965.1		ninjurin-1-like									0.86	0.09																															1.61	2.22	0.66	1.05	0.87	0.97
rab37	Ssa#XM_014132281.1	Ssa#S18887304	Ras-related protein Rab-37									0.3	-0.02		1.27							1.78	2.68	1.2	0.62	0.55	0.59	0.24	1.32	0.6	1.31							0.105977	1.53398	1.62949	0.798662	0.373457	0.886597	2.42	2.28	0.96	2.54	2.06	1.19
rab37	Ssa#XM_014132281.1		Ras-related protein Rab-37									0.3	-0.02																															2.42	2.28	0.96	2.54	2.06	1.19
LOC106565426	Ssa#XM_014132544.1	Ssa#CL233Contig1	Cathepsin Z	-0.32				1.03	1.62	2.25	2.55	2.84	1.3	2.07	2.16		0.19	0.98				0.8	1.45	2.29	2.82	1.88	1.41	1.02	1.98	-0.28	0.78	0.52	1.9	0.63	1.65	0.7	3.42	0.0888755	-0.688717	-0.602197	-2.39714	0.264018	-0.644152	0.92	0.25	0.89	0.53	0.19	0.7
LOC106565426	Ssa#XM_014132544.1		Cathepsin Z									2.84	1.3				0.19	0.98																										0.92	0.25	0.89	0.53	0.19	0.7
LOC106565430	Ssa#XM_014132560.1	Ssa#S31963968	Scinderin						0.44	1.11	0.82	1.36	0.06			-0.77						1.17	2.31	2.74	2.36	2.1	1.47	1.33	1.92			0.82	0.96	0.81	1.29	0.35	1.47	-1.07123	-2.30895	-0.709247	-1.72309	-1.67588	-2.49664	0.31	0.26	0.81	1.41	0.06	1.33
LOC106565430	Ssa#XM_014132560.1		Scinderin									1.36	0.06																															0.31	0.26	0.81	1.41	0.06	1.33
LOC106565443	Ssa#XM_014132587.1	Ssa#CK898979	matrix metalloproteinase-19-like									1.16	0.03			-1.42				0.23	1.93																	-0.281542	-0.0708125	1.00546	0.156261	-0.167714	-0.196041	3.43	2.29	2.58	2.42	1.7	1.32
LOC106565443	Ssa#XM_014132587.1		matrix metalloproteinase-19-like									1.16	0.03							0.23	1.93																							3.43	2.29	2.58	2.42	1.7	1.32
LOC106565467	Ssa#XM_014132683.1		Neverland									-0.02	-0.05																															-2.05	-1.66	-1.21	-0.48	-0.96	-0.74
LOC106565579	Ssa#XM_014132857.1		uncharacterized LOC106565579									-0.36	0.48																															1.87	1.92	1.07	1.99	1.07	2.07
LOC106565613	Ssa#XM_014132916.1	Ssa#S19111661	histone-lysine N-methyltransferase Smyd1-like						-0.21	-1.92	-1.42	-1.16	0.2	-1.83	-1.64							-1.68	-2.57	-3.25	-3.1	-0.91	-1.19	-0.7	-1.42			-0.56	-1.03	-1.36	-0.84	-1.22	-1.87							-2.01	0.67	-0.33	0.16	0.8	1.3
LOC106565613	Ssa#XM_014132916.1	Ssa#S23871394	histone-lysine N-methyltransferase Smyd1-like						0.02	-1.98	-1.15	-1.16	0.2	-1.57	-1.66							-1.93	-2.6	-2.88	-2.7	-0.23	-0.77	0.06				-0.51	-0.8	-0.86	-0.44	-0.3	-1							-2.01	0.67	-0.33	0.16	0.8	1.3
LOC106565613	Ssa#XM_014132916.1		histone-lysine N-methyltransferase Smyd1-like									-1.16	0.2																															-2.01	0.67	-0.33	0.16	0.8	1.3
LOC106565797	Ssa#XM_014133340.1		opioid growth factor receptor-like									2.03	0.98				2.16	2.18		1.08	1.22
LOC106565851	Ssa#XM_014133445.1		Nicotinamide phosphoribosyltransferase									1.82	0.44				3	3.78		1.97	3.11																							0.65	0.21	-0.07	0.88	-0.38	0.24
LOC106565855	Ssa#XM_014133457.1	Ssa#GRASP223672078	C-C motif chemokine 19 precursor-1	0.54	5.11	2.78	4.67	1.89	2.69	3.24	1.82	4.36	1.61	3.98	2.3				8.81	-0.43	0.99	-2.8	-2.44	-0.48	0.19	-0.81	-0.13	-0.61		1.15	1.72							0.166007	0.122687	0.409856	1.42147	0.775367	0.577605
LOC106565855	Ssa#XM_014133457.1	Ssa#S30243296	C-C motif chemokine 19 precursor-1									4.36	1.61						8.81	-0.43	0.99																	-0.0544227	0.114132	-0.169248	0.106518	1.45989	-0.239295
LOC106565855	Ssa#XM_014133457.1		C-C motif chemokine 19 precursor-1									4.36	1.61							-0.43	0.99
LOC106565937	Ssa#XM_014133628.1		Tumor necrosis factor receptor superfamily member 1B									-0.04	-0.03							0.04	1.57																							1.76	1.46	0.33	1.85	1.63	0.99
LOC106566023	Ssa#XM_014133809.1	Ssa#S30055653	Myosin-binding protein H	0.13					-0.15	-1.17	-1.13	-1.24	-0.87	-1.25	-1.28							-2.09	-3.09	-3.5	-3.18	-0.14	-0.66	-0.19	-1.36	-0.15	-0.84	-0.06	-1.08	-1.17	-0.97	-0.95	-1.52
LOC106566023	Ssa#XM_014133809.1	Ssa#TC102775	Myosin-binding protein H						-0.14	-1.17	-1.14	-1.24	-0.87		-1.33							-2.14	-3.07	-3.55	-3.19	-0.14	-0.72	-0.21	-1.33			-0.09	-0.94	-1.17	-0.89	-0.97	-1.53
LOC106566023	Ssa#XM_014133809.1		Myosin-binding protein H									-1.24	-0.87
LOC106566065	Ssa#XM_014133886.1	Ssa#S35557934	Ubiquitin-like modifier activating enzyme 1	0.73	2.34	2.73	2.39	1.94	1.8	2.2	1.75	2.81	1.58	2.33	2.02	2.44	1.64	1.64	8.81	0.9	1.32									1.29	1.71	1.59	2.23	1.17	1.14	3.94	4.22	0.99556	1.00736	1.00063	2.0991	1.06541	0.684964	-0.35	0.1	0.35	-1.34	-0.53	-0.89
LOC106566065	Ssa#XM_014133886.1	Ssa#TC102663	Ubiquitin-like modifier activating enzyme 1		1.3	1.65	1.6		1.31	1.84	1.25	2.81	1.58	1.88	2.07	1.84	1.64	1.64	8.81	0.9	1.32											0.75	1.89	-0.38	-0.02	2.46	1.87	-0.121243	0.711503	0.731202	1.71925	0.383611	1.24354	-0.35	0.1	0.35	-1.34	-0.53	-0.89
LOC106566065	Ssa#XM_014133886.1		Ubiquitin-like modifier activating enzyme 1									2.81	1.58				1.64	1.64		0.9	1.32																							-0.35	0.1	0.35	-1.34	-0.53	-0.89
LOC106566081	Ssa#XM_014133909.1		Bcl-2-related ovarian killer protein homolog A									0.46	0.06																															1.41	0.84	1.23	0.76	0.7	0.93
LOC106566099	Ssa#XM_014133954.1	Ssa#S32000097	Radical S-adenosyl methionine domain-containing protein 2; Viperin	1.84	6.93	6.33	7.44	2.21	2.94	4.62	1.8	6.34	3	5.14	3.62	3.56	2.47	2.99	8.81	1.09	2.67	1.05	1.34	1.76	1.58	0.29	0.45	0.84		3.52	3.24							2.38128	1.31078	1.85739	5.0191	2.06186	2.18043	1.21	1.5	0.33	-0.07	-0.2	0.02
LOC106566099	Ssa#XM_014133954.1		Radical S-adenosyl methionine domain-containing protein 2; Viperin									6.34	3				2.47	2.99		1.09	2.67																							1.21	1.5	0.33	-0.07	-0.2	0.02
LOC106566166	Ssa#XM_014134027.1	Ssa#S31973827	Nck-associated protein 1									0.4	-0.11							-0.97	-1.99								1.22			-0.49	1	-0.27	0.16	0.44	1.43							-1.28	-0.18	-0.36	0.43	0.2	-0.09
LOC106566166	Ssa#XM_014134027.1	Ssa#S35685673	Nck-associated protein 1						1.27	1.61	2.13	0.4	-0.11	1.46	1.9					-0.97	-1.99	1.48	2.46	2.5	2.54	1.4	1.22	1.03	2.31	-0.17	1.09	0.41	1.87	0.7	1.62	1.15	2.78							-1.28	-0.18	-0.36	0.43	0.2	-0.09
LOC106566166	Ssa#XM_014134027.1		Nck-associated protein 1									0.4	-0.11							-0.97	-1.99																							-1.28	-0.18	-0.36	0.43	0.2	-0.09
LOC106566237	Ssa#XM_014134127.1	Ssa#S18860945	5-aminolevulinate synthase, nonspecific, mitochondrial-like						-0.42	-0.95	-0.52	0.13	0.46	-0.83	-1.46				8.81	-2.07	-1.7	2.07	3.52	2.16	1.21	0.02	0.17	0.31				-0.05	0.01	0.48	0.45	0.17	1.19	0.735031	2.78292	2.57594	-0.235973	2.27239	3.14728	3.02	3.05	2.02	2.3	1.78	2.07
LOC106566237	Ssa#XM_014134127.1		5-aminolevulinate synthase, nonspecific, mitochondrial-like									0.13	0.46							-2.07	-1.7																							3.02	3.05	2.02	2.3	1.78	2.07
nattl	Ssa#XM_014134357.1		Natterin-like protein									1.25	0.91							1.25	1.08																							3.47	3.28	2.67	2.37	1.8	2.3
LOC106566391	Ssa#XM_014134365.1	Ssa#CB509890	Natterin-like protein		-0.97	-0.73	-0.68		0.47	1.4	1.05	0.42	0.77	1.51	0.8	-1.43				1.13	1.51	2.92	3.54	2.2	1.72	0.92	1.9	0.64	2.28	0.22	1.23	1.05	1.68	1.82	1.75	1.05	1.42	0.407188	0.203341	-1.0364	-0.837233	1.05884	0.959642	2.75	2.61	1.94	1.39	1	1.55
LOC106566391	Ssa#XM_014134365.1		Natterin-like protein									0.42	0.77							1.13	1.51																							2.75	2.61	1.94	1.39	1	1.55
hck	Ssa#XM_014134422.1	Ssa#GRASP209153957	Src-family tyrosine kinase SCK						1.4	2.18	1.78	1.73	0.83	2.19	2.2	-2.17			8.81			2.6	3.43	2.85	2.32	0.4	0.15	0.13	2.52	0.61	1.56	0.83	1.99	0.86	2.56	2.31	3.95	1.0767	4.6116	4.57944	-1.01328	2.69388	6.25315	3.04	2.89	2.57	2.53	1.61	2.24
hck	Ssa#XM_014134422.1		Src-family tyrosine kinase SCK									1.73	0.83																															3.04	2.89	2.57	2.53	1.61	2.24
LOC106566482	Ssa#XM_014134554.1	Ssa#S35581836	serine/threonine-protein kinase pim-1-like						0.37	1.32	0.44	1.92	0.58	1.57		1.45			8.81	0.38	1.14	1.79	1.29	1.14	0.89	0.49	0.16	0.23										-0.284334	1.55141	1.67095	2.79668	0.386544	1.45317	2.28	1.6	1.21	0.91	0.7	0.73
LOC106566482	Ssa#XM_014134554.1		serine/threonine-protein kinase pim-1-like									1.92	0.58							0.38	1.14																							2.28	1.6	1.21	0.91	0.7	0.73
LOC106566565	Ssa#XM_014134690.1	Ssa#S35526053	kelch repeat and BTB domain-containing protein 12-like						-0.53	-1.84	-1.83	-2.41	-1.11	-1.35	-1.57							-0.83	-1.78	-2.34	-2.86	-1.85	-1.76	-0.92	-1.74			-0.15	-1.23	-1.04	-0.71	-1.71	-1.65
LOC106566565	Ssa#XM_014134690.1		kelch repeat and BTB domain-containing protein 12-like									-2.41	-1.11
LOC106566600	Ssa#XM_014134762.1	Ssa#S35660727	complement component C7-like	-0.3				-1.46	0.67	1.54	1.79	1.42	0.54	1.25	0.71							1.31	0.78	1.57	1.09	0.19	0.03	0.23										0.10353	2.09199	1.84014	0.034861	0.975507	1.69101	1.46	2.3	1.12	2.76	3.34	1.68
LOC106566600	Ssa#XM_014134762.1	Ssa#STIR35259	complement component C7-like									1.42	0.54																															1.46	2.3	1.12	2.76	3.34	1.68
LOC106566600	Ssa#XM_014134762.1		complement component C7-like									1.42	0.54																															1.46	2.3	1.12	2.76	3.34	1.68
LOC106566749	Ssa#XM_014135103.1	Ssa#GRASP223648715	5-aminolevulinate synthase, nonspecific, mitochondrial-like						-0.28	-0.54	-0.92	-0.41	-0.47	-0.92	-0.83							-1.35	-2.36	-2.65	-2.56	-0.94	-1.08	-0.57	-1.33			-0.52	-1.7	-1.39	-0.69	-1.65	-2.43							-0.53	-0.92	-0.3	-0.29	-0.37	-0.14
LOC106566749	Ssa#XM_014135103.1		5-aminolevulinate synthase, nonspecific, mitochondrial-like									-0.41	-0.47																															-0.53	-0.92	-0.3	-0.29	-0.37	-0.14
LOC106566776	Ssa#XM_014135161.1	Ssa#CL129Contig1	hyaluronidase-3-like						-0.27	-0.56	-0.81	0.53	-0.06																															2.35	2.54	1.95	2.25	1.69	2.39
LOC106566776	Ssa#XM_014135161.1	Ssa#GRASP209155205	hyaluronidase-3-like									0.53	-0.06									3.07	3.64	2.48	1.23	0.21	0.36	0.11										0.187725	0.182409	0.0428657	1.1344	0.4492	0.201545	2.35	2.54	1.95	2.25	1.69	2.39
LOC106566776	Ssa#XM_014135161.1		hyaluronidase-3-like									0.53	-0.06																															2.35	2.54	1.95	2.25	1.69	2.39
nadk	Ssa#XM_014135408.1	Ssa#KSS436	NAD kinase a						0.33	1.18	1.06	1	0.43		0.7	-0.84						2.42	3.08	2.38	2.02	0.95	1.12	0.61	1.08			0.61	1.03	0.82	0.76	0.67	0.96	-0.389413	-1.16247	-1.1483	-0.546767	0.31661	-0.458765	2.59	2.65	1.54	2.2	1.79	1.22
nadk	Ssa#XM_014135408.1	Ssa#S48413003	NAD kinase a									1	0.43																															2.59	2.65	1.54	2.2	1.79	1.22
nadk	Ssa#XM_014135408.1		NAD kinase a									1	0.43																															2.59	2.65	1.54	2.2	1.79	1.22
LOC106566945	Ssa#XM_014135621.1	Ssa#S48403797	Phosphatidylinositol 3,4,5-trisphosphate-dependent						0.38	0.41	0.8	0.93	-0.04																1.11															1.75	1.65	0.99	1.24	0.8	0.97
LOC106566945	Ssa#XM_014135621.1		Phosphatidylinositol 3,4,5-trisphosphate-dependent									0.93	-0.04																															1.75	1.65	0.99	1.24	0.8	0.97
LOC106566982	Ssa#XM_014135701.1		Carbohydrate sulfotransferase 13									1.47	0.4																															2.47	2.44	0.66	1.47	1.38	0.92
LOC100380735	Ssa#XM_014135783.1	Ssa#S32000624	Polypeptide N-acetylgalactosaminyltransferase 3									0.99	-0.18																									0.06349	0.449161	0.417134	-0.380672	0.712839	1.08929
LOC100380735	Ssa#XM_014135783.1		Polypeptide N-acetylgalactosaminyltransferase 3									0.99	-0.18
LOC106567183	Ssa#XM_014136194.1	Omy#DV191105	CD63 antigen-like									-0.04	-0.15
LOC106567183	Ssa#XM_014136194.1	Ssa#EL697570	CD63 antigen-like						0.05	0.81	0.46	-0.04	-0.15
LOC106567183	Ssa#XM_014136194.1	Ssa#GRASP209730537	CD63 antigen-like	-1.19				-0.59	0.3	1.45	1.04	-0.04	-0.15	0.88	0.74							0.65	1.47	1.81	1.87	1.03	1.18	1.01	1.86	-0.24	0.58	1.08	1.31	1.24	1.4	0.92	2.6	0.725334	-0.201994	-0.272536	-2.35052	0.234131	0.0958878
LOC106567183	Ssa#XM_014136194.1	Ssa#S47730090	CD63 antigen-like	-1.35				-2.05				-0.04	-0.15			-0.77						0.22	0.01	-0.09	-0.28	0.95	1.12	0.65										0.468654	0.434374	0.461383	-0.628482	2.02823	2.4306
LOC106567183	Ssa#XM_014136194.1		CD63 antigen-like									-0.04	-0.15
LOC106567257	Ssa#XM_014136334.1		tumor necrosis factor receptor superfamily member 9-like									1.74	0.75																															2.43	2.67	0.5	1.67	1.78	0.9
LOC106567268	Ssa#XM_014136368.1	Ssa#S31995704	Neurofascin		-0.35	-0.93	-0.28					-1.39	-0.7									1.5	2.86	3.35	2.64	1.6	0.97	0.81				0.22	0.13	1.08	0.49	-0.12	0.14	-0.768671	2.36091	3.62622	-0.479469	0.572967	3.0799	2.24	2.14	2.27	2.52	2.06	1.83
LOC106567268	Ssa#XM_014136368.1		Neurofascin									-1.39	-0.7																															2.24	2.14	2.27	2.52	2.06	1.83
tnfrsf6b	Ssa#XM_014136451.1	Ssa#S35538084	TNF decoy receptor									1	0.08						8.81	0.18	1.85	0.95	1.13	0.45	0.34	0.32	0.37	0.47																4.11	5.02	1.45	1.92	2.17	1.12
tnfrsf6b	Ssa#XM_014136451.1		TNF decoy receptor									1	0.08							0.18	1.85																							4.11	5.02	1.45	1.92	2.17	1.12
LOC106567648	Ssa#XM_014137186.1		Pannexin-3									0.07	-0.31							-1.06	-1.76																							-1.34	0.26	-3.45	-1.69	-1.55	-1.62
LOC100194713	Ssa#XM_014137346.1	Ssa#S35484540	Ubiquitin carboxyl-terminal hydrolase 28									-1.1	-0.34		-0.81							-1.28	-2.43	-2.27	-2.36	-0.9	-1.2	-0.17				-0.02	-1.07	-0.93	-0.87	-1.02	-1.16
LOC100194713	Ssa#XM_014137346.1	Ssa#STIR34081	Ubiquitin carboxyl-terminal hydrolase 28									-1.1	-0.34	-1.05	-0.82							-1.32	-2.66	-2.62	-2.76	-1.29	-1.75	-0.94	-1.27			-0.07	-1.5	-1.37	-1.29	-1.51	-1.83
LOC100194713	Ssa#XM_014137346.1		Ubiquitin carboxyl-terminal hydrolase 28									-1.1	-0.34
LOC106567757	Ssa#XM_014137459.1	Ssa#GRASP209733951	galectin-9-like	1.08	1.46	1.9	1.93	1.27	1.59	2.32	1.02	2.19	0.98	2.27	1.6	2.87	1.54	1.68	8.81	0.9	1.61	0.01	0.31	0.63	1.33	0.54	0.63	0.72		1.97	1.99	1.98	1.47	1.19	1.43	3.12	3.85	2.76271	2.10875	1.38282	2.4914	1.7665	2.19194
LOC106567757	Ssa#XM_014137459.1		galectin-9-like									2.19	0.98				1.54	1.68		0.9	1.61
LOC106567761	Ssa#XM_014137467.1	Ssa#CL363Contig1	Voltage-dependent P/Q-type calcium channel subunit alpha		-0.88	-0.45	-0.71		1.06	2.57	1.22	3.58	1.06	1.93	2.15	-1.82						2.53	4.1	3.31	2.71	1.25	0.6	0.62	2.31			0.87	1.75	0.98	1.63	1.95	3.22	-0.070177	1.69683	1.8487	-0.436771	1.58083	3.18249	2.88	2.28	2.59	2.8	1.86	2.71
LOC106567761	Ssa#XM_014137467.1		Voltage-dependent P/Q-type calcium channel subunit alpha									3.58	1.06																															2.88	2.28	2.59	2.8	1.86	2.71
il18bp	Ssa#XM_014137694.1	Ssa#S35547550	IL-1 receptor type 2						0.7	3.66	2.25	3.35	0.98									1.24	2.01	2.6	2.52	0.71	0.93	0.24	2.42			0.53	1.36	0.85	0.72	1.13	1.54							2.04	1.45	1.23	1.72	0.98	1.55
il18bp	Ssa#XM_014137694.1		IL-1 receptor type 2									3.35	0.98																															2.04	1.45	1.23	1.72	0.98	1.55
LOC106568006	Ssa#XM_014137981.1		G protein-coupled receptor kinase 5									0.16	-0.49																															0.99	0.9	0.71	1.36	0.96	0.52
LOC106568228	Ssa#XM_014138382.1		E3 ubiquitin-protein ligase RNF34-like									0.09	0.16																															2.83	3.1	1.14	1.28	1.22	0.55
LOC106568262	Ssa#XM_014138433.1	Ssa#S48442658	IL-6 subfamily member M17									0.44	0.02			-1.12				-0.05	1.71	3.94	4.44	1.67	0.91	0.04	-0.16	0.03		0.57	1.02							-1.06179	0.43325	-0.159701	0.171758	0.394639	0.652315
LOC106568262	Ssa#XM_014138433.1		IL-6 subfamily member M17									0.44	0.02							-0.05	1.71
LOC106568372	Ssa#XM_014138664.1		Complement component 3a receptor (c5ar(									2.26	0.16							-0.33	-1.21																							0.7	0.99	0.67	0.9	0.29	1.04
LOC106568373	Ssa#XM_014138665.1		Complement component 3a receptor									0.36	0.06				0.07	0.97		0.07	1.16
LOC106568387	Ssa#XM_014138696.1		toll-like receptor 8									0.9	0.04
LOC106568404	Ssa#XM_014138716.1	Ssa#S18885719	proline-serine-threonine phosphatase-interacting protein 2-like						1.01	2.11	1.68	0.05	0	2.33	1.77							1.23	2.28	1.8	1.67	1.08	0.81	0.68	2.6			0.95	1.29	1.08	0.72	1.47	1.68	-0.159186	0.694352	1.20129	-0.583501	-0.176174	1.36256
LOC106568404	Ssa#XM_014138716.1		proline-serine-threonine phosphatase-interacting protein 2-like									0.05	0
LOC106568484	Ssa#XM_014138897.1		Adipocyte enhancer-binding protein 1									-1.19	0.25																															-1.38	-0.92	-0.86	-1.19	-0.32	-1.14
LOC106568722	Ssa#XM_014139302.1	Ssa#KSS4341	cAMP-specific 3 ,5 -cyclic phosphodiesterase 4A									0.63	-0.22						8.81	-1.8	-1.76	2.75	2.61	0.87	0.52	0.39	0.06	-0.06										0.161479	2.74064	2.58495	0.263178	0.36482	1.75262	3.4	3.72	0.72	2.81	2.94	1.75
LOC106568722	Ssa#XM_014139302.1		cAMP-specific 3 ,5 -cyclic phosphodiesterase 4A									0.63	-0.22							-1.8	-1.76																							3.4	3.72	0.72	2.81	2.94	1.75
LOC106568731	Ssa#XM_014139323.1		Regulator of G-protein signaling 5b									3.6	2.25																															3.49	3.08	1.69	2.29	2.06	1.23
LOC106568746	Ssa#XM_014139359.1		NACHT, LRR and PYD domains-containing protein 1									0.52	0.65																															1.44	1.69	0.94	1.14	1.08	1.24
LOC106568893	Ssa#XM_014139680.1	Ssa#S35538602	tissue factor-like						0.56	1.28	0.73	1.88	1.52	1.11								2.67	1.87	0.58	0.53	0.73	-0.15	0.06				0.78	-0.08	1.59	0.66	1	0.85	-0.079693	1.39163	0.969091	-0.211305	2.99781	2.29018	1.3	2.13	0.24	1.94	1.55	1.62
LOC106568893	Ssa#XM_014139680.1		tissue factor-like									1.88	1.52																															1.3	2.13	0.24	1.94	1.55	1.62
LOC100136456	Ssa#XM_014139742.1	Ssa#S22839336	Prostaglandin-endoperoxide synthase 2a									1.65	0.89							-0.34	1.34																							5.03	4.98	0.93	4.06	3.28	1.31
LOC100136456	Ssa#XM_014139742.1		Prostaglandin-endoperoxide synthase 2a									1.65	0.89							-0.34	1.34																							5.03	4.98	0.93	4.06	3.28	1.31
LOC106568949	Ssa#XM_014139822.1		Phosphoinositide-3-kinase, regulatory subunit, polypeptide 2									-0.63	-0.28																															-2.18	-2.06	-1.19	-0.66	-1.26	-0.73
LOC106568950	Ssa#XM_014139824.1	Ssa#GRASP209732609	Gamma-interferon-inducible lysosomal thiol reductase-like	-0.96				0.02	0.69	2.29	1.84	1.33	0.31	1.2	1.06					-0.47	-0.98	-0.09	0.69	2.24	2.66	1.05	1.13	0.83	2.44	-0.38	0.43	0.63	2.36	1.07	2.5	0.36	3.49	-0.081356	-0.793785	-0.82852	-1.1777	-1.40184	-1.38562
LOC106568950	Ssa#XM_014139824.1		Gamma-interferon-inducible lysosomal thiol reductase-like									1.33	0.31							-0.47	-0.98
LOC106568982	Ssa#XM_014139914.1		Fish virus induced TRIM-7									2.14	1.42				1.75	1.95		1.16	1.2																							-0.06	-0.66	-0.67	-0.59	-1.18	-0.7
dck	Ssa#XM_014140010.1	Ssa#GRASP209735047	Deoxycytidine kinase	1.14	2	1.68	2.15	2.43	1.36	2.27	0.83	4.44	2.27	2.82	1.77	2.36	1.74	2.25	8.81	1.48	2.52	0.78	0.99	1.1	1.34	0.57	0.21	0.66		1.65	2.12	1.34	1.45	1.15	1	3.5	2.89	1.25047	3.25667	3.56303	3.69999	2.469	3.51465	1.44	1.17	0.14	-0.02	0.39	-0.07
dck	Ssa#XM_014140010.1		Deoxycytidine kinase									4.44	2.27				1.74	2.25		1.48	2.52																							1.44	1.17	0.14	-0.02	0.39	-0.07
LOC106569202	Ssa#XM_014140319.1	Ssa#DW180768	Myosin, heavy chain b		-0.18	-0.86	-0.34		-0.66	-1.25	-0.95	-0.38	-0.08	-1.56	-1.55							0.22	0.83	1.78	1.81	2.42	2.13	2.07	1.71
LOC106569202	Ssa#XM_014140319.1	Ssa#S35488552	Myosin, heavy chain b		-0.15	-1.14	-0.37		-1.18	-1.71	-1.43	-0.38	-0.08									-0.15	0.29	1.7	1.89	2.66	2.31	2.03	2.73			0.55	1.56	1.36	1.48	-0.53	1.98
LOC106569202	Ssa#XM_014140319.1		Myosin, heavy chain b									-0.38	-0.08
Ssa#XM_014140379.1	Ssa#XM_014140379.1	Ssa#S35669662	Poly(ADP-ribose) glycohydrolase		1.89	2.41	2.02		1.22	1.47	0.76	2	1	1.88	1.81	2.28	1.42	1.85		1.5	2.03									0.96	1.35	0.36	1.68	0.06	0.38	1.78	2.18	1.36815	0.139324	0.950995	1.34267	0.583969	0.470831
Ssa#XM_014140379.1	Ssa#XM_014140379.1		Poly(ADP-ribose) glycohydrolase									2	1				1.42	1.85		1.5	2.03
LOC106569408	Ssa#XM_014140748.1	Ssa#TC104504	protein zyg-11 homolog						-0.31	-0.87	-0.69	-1.51	-0.63	-0.89	-0.7				8.81			-0.85	-1.96	-2.08	-2.13	-1.71	-1.8	-1.43	-2.14			-0.46	-1.31	-1.31	-1.07	-1.97	-2.16
LOC106569408	Ssa#XM_014140748.1		protein zyg-11 homolog									-1.51	-0.63
LOC106569420	Ssa#XM_014140763.1		Rho GTPase activating protein 30									2.19	0.91																															1.86	1.25	1.03	1.88	0.58	1.04
LOC106569443	Ssa#XM_014140798.1		Matrix metalloproteinase 14a									1.08	0.16																															1.21	1.46	0.35	1.82	1.75	0.84
LOC106569461	Ssa#XM_014140830.1		Minor histocompatibility protein HA-1									0.66	0.09																															1.99	1.79	1.42	2.78	1.3	1.58
LOC106569469	Ssa#XM_014140845.1		uncharacterized LOC106569469									-0.62	-0.28																															2.64	2.53	2.63	2.82	2.34	2.31
LOC106569488	Ssa#XM_014140880.1	Ssa#S35695331	Chemokine (C-X-C motif) ligand 14		-1.12	-0.11	-0.67		1.17	4.66	0.95	4.16	2.05	4.87					8.81			2.99	4.49	2.89	2.32	-0.01	-0.18	-0.04		1.24	1.44							1.00089	0.756385	-0.159195	0.869062	2.42422	1.85027	3.68	3.6	1.9	3.02	2.08	1.68
LOC106569488	Ssa#XM_014140880.1		Chemokine (C-X-C motif) ligand 14									4.16	2.05																															3.68	3.6	1.9	3.02	2.08	1.68
ccl21	Ssa#XM_014141165.1	Ssa#S31963372	interleukin-6									0.66	1.71									-2.6	-5.22	-2.56	-1.72	-0.28	0.44	-0.38																-2.77	-2.3	-1.84	-3.34	-2.41	-1.98
ccl21	Ssa#XM_014141165.1		interleukin-6									0.66	1.71																															-2.77	-2.3	-1.84	-3.34	-2.41	-1.98
LOC100194553	Ssa#XM_014141497.1	Ssa#KSS1846	VHSV-induced protein-1	0.31	1.77	2.75	2.16	0.83	2.29	2.83	1.39	2.6	1.1	3.52	2.84	2.52	1.51	1.68	8.81	1.59	2.38									1.26	1.73							1.13733	1.30064	1.64434	2.44876	2.02968	1.51409	-0.84	-0.97	-0.42	-0.19	-0.63	-0.48
LOC100194553	Ssa#XM_014141497.1	Ssa#S50837781	VHSV-induced protein-1	2.07	2.72	3.76	3.18	2.7	3.12	3.88	2.33	2.6	1.1	3.89	3.25	2.59	1.51	1.68	8.81	1.59	2.38	-0.01	-0.08	0.49	1.16	0.09	0.28	0.93		2.85	3.4	2.14	3.17	0.91	2.22	4.37	4.72	1.6074	1.90739	1.61114	3.6191	1.69314	1.6329	-0.84	-0.97	-0.42	-0.19	-0.63	-0.48
LOC100194553	Ssa#XM_014141497.1		VHSV-induced protein-1									2.6	1.1				1.51	1.68		1.59	2.38																							-0.84	-0.97	-0.42	-0.19	-0.63	-0.48
LOC100286442	Ssa#XM_014141727.1	Ssa#CA045875	Vacuolar protein sorting-associated protein 52 homolog	1.29	1.95	2.87	2.53	2.7	3.17	3.91	2.01	-0.7	-0.62	3.38	2.48	2.59			8.81			-0.24	-0.39	0.04	0.7	0.26	0.65	0.82		2.41	2.8	1.79	2.89	0.71	1.76	3.81	4.48	3.55443	2.31122	3.27282	2.34666	2.73385	2.70042
LOC100286442	Ssa#XM_014141727.1	Ssa#CB513925	Vacuolar protein sorting-associated protein 52 homolog									-0.7	-0.62
LOC100286442	Ssa#XM_014141727.1		Vacuolar protein sorting-associated protein 52 homolog									-0.7	-0.62
crabp2	Ssa#XM_014142072.1		Cellular retinoic acid-binding protein									0.18	0.03																															-1.44	-0.79	-0.77	-0.58	-1.08	-0.46
LOC106570220	Ssa#XM_014142309.1	Omy#S34424325	CMP-N-acetylneuraminate-beta-galactosamide-alpha-2, 3-sialyltransferase 1-like									0.53	0.82							-1.43	-0.87	1.1	2.51	1.05	0.54	-0.18	0.08	-0.08										-0.155548	1.52784	2.22076	-0.0374185	0.204978	1.48732	2.18	2.82	0.59	2.07	1.93	1.25
LOC106570220	Ssa#XM_014142309.1		CMP-N-acetylneuraminate-beta-galactosamide-alpha-2, 3-sialyltransferase 1-like									0.53	0.82							-1.43	-0.87																							2.18	2.82	0.59	2.07	1.93	1.25
LOC106570358	Ssa#XM_014142576.1	Ssa#DW543974	Unconventional myosin-Ig						0.52	1.27	0.83	2.96	1.47	1.04	1.57					0.27	1.16	1.86	2.74	1.64	1.19	0.52	0.4	0.29										0.0656686	1.43126	1.96289	0.277428	0.577403	1.6335	2.61	2.19	1.79	2.27	2.14	1.76
LOC106570358	Ssa#XM_014142576.1	Ssa#S48419844	Unconventional myosin-Ig						0.28	0.83	0.51	2.96	1.47			0.68				0.27	1.16	1.85	2.48	1.38	1.11	0.21	0.24	0.21										0.15001	1.222	1.90433	0.327323	0.765882	1.53041	2.61	2.19	1.79	2.27	2.14	1.76
LOC106570358	Ssa#XM_014142576.1		Unconventional myosin-Ig									2.96	1.47							0.27	1.16																							2.61	2.19	1.79	2.27	2.14	1.76
LOC106582892	Ssa#XM_014142630.1	Ssa#S35679930	Sodium/hydrogen exchanger 1									-0.14	-0.29									1.21	1.51	0.88	0.41	0.22	0.03	0.03																2.19	2.27	1.75	2.26	1.34	2.15
LOC106582892	Ssa#XM_014142630.1		Sodium/hydrogen exchanger 1									-0.14	-0.29																															2.19	2.27	1.75	2.26	1.34	2.15
LOC106570560	Ssa#XM_014143005.1		Protein FAM65B									-0.44	-0.43																															1.18	1.64	1.16	1.75	1	1.71
LOC106570620	Ssa#XM_014143085.1		receptor-transporting protein 3-like									4.76	2.23				3.45	5.13		1.25	2.16																							-0.12	-0.59	-0.58	0.1	-0.94	-0.36
LOC106570622	Ssa#XM_014143087.1	Ssa#S31977617	CD5 antigen-like									1.96	0.85																															1.18	0.53	0.73	1.43	0	1.05
LOC106570622	Ssa#XM_014143087.1		CD5 antigen-like									1.96	0.85																															1.18	0.53	0.73	1.43	0	1.05
LOC106570678	Ssa#XM_014143149.1	Omy#CA378631	Regulator of G-protein-signaling 8 - Ident 42									0.02	-0.13									0.78	1.76	1.2	0.75	0.08	0.09	0.01																2.06	1.48	1.16	1.61	0.7	1.3
LOC106570678	Ssa#XM_014143149.1		Regulator of G-protein-signaling 8 - Ident 42									0.02	-0.13																															2.06	1.48	1.16	1.61	0.7	1.3
LOC106570689	Ssa#XM_014143162.1		MARCKS-related protein-like									0.82	0.29							0.29	2.82																							1.16	1.04	0.22	1.46	0.59	0.62
LOC106570815	Ssa#XM_014143360.1	Ssa#DR696039	interleukin-1 beta-like									0.46	0.65			-0.91				-0.82	0.62	0.69	1.4	-0.25	-0.51	-1.19	-1.17	-1.12																3.84	4.06	0.63	3.85	3.71	2.33
LOC106570815	Ssa#XM_014143360.1		interleukin-1 beta-like									0.46	0.65							-0.82	0.62																							3.84	4.06	0.63	3.85	3.71	2.33
il31r	Ssa#XM_014143366.1	Omy#CA372213	Interleukin-31 receptor A									2.13	0.77	0.83		-0.97				0.86	2.42	1.16	1.47	0.99	1.11	-0.01	-0.14	-0.18										0.043714	0.865508	1.33193	1.86778	0.736622	1.41694	1.65	1.47	0.92	2.37	1.61	1.51
il31r	Ssa#XM_014143366.1	Omy#TC143330	Interleukin-31 receptor A									2.13	0.77							0.86	2.42																							1.65	1.47	0.92	2.37	1.61	1.51
il31r	Ssa#XM_014143366.1	Ssa#DW574831	Interleukin-31 receptor A									2.13	0.77			-0.85				0.86	2.42	0.84	1.02	0.54	0.53	0.26	0.07	0.06																1.65	1.47	0.92	2.37	1.61	1.51
il31r	Ssa#XM_014143366.1	Ssa#TC89235	Interleukin-31 receptor A		0.97	0.84	1.3		0.55	1.19	0.98	2.13	0.77	1.41	1.2	-1.43			8.81	0.86	2.42	2.46	2.7	1.79	1.78	1.08	0.38	0.4	1.52	0.86	1.52	0.94	1.16	0.42	0.62	2.07	3.04	0.515266	0.45662	1.44444	1.70054	0.330926	0.895143	1.65	1.47	0.92	2.37	1.61	1.51
il31r	Ssa#XM_014143366.1		Interleukin-31 receptor A									2.13	0.77							0.86	2.42																							1.65	1.47	0.92	2.37	1.61	1.51
LOC106570827	Ssa#XM_014143376.1		SEC14-like protein 2									0.22	0.17																															1.66	2	0.75	1.01	0.68	0.56
LOC106570833	Ssa#XM_014143391.1		titin-like									-2.23	-1.56																															-1.81	-0.92	-1.15	-1.21	-0.72	-1.35
LOC106570863	Ssa#XM_014143430.1		DNA-binding protein HU 2-like									2.31	0.8
LOC100380728	Ssa#XM_014143548.1		Fructose-1,6-bisphosphatase 2									0.57	0.14																															2.49	2.3	1.87	1.84	1.03	1.87
LOC106571136	Ssa#XM_014143848.1	Ssa#S18836090	C1q and TNF domain		0.58	-1.09	0.21		0	1.48	0.05	1.88	0.71	2.09					8.81																			-0.09294	2.98862	4.13879	0.0122077	-0.0646831	1.37129	8.19	8.72	7.48	8.66	5.66	6.58
LOC106571136	Ssa#XM_014143848.1		C1q and TNF domain									1.88	0.71																															8.19	8.72	7.48	8.66	5.66	6.58
map3k1	Ssa#XM_014144678.1		Mitogen-activated protein kinase kinase kinase 1, E3 ubiquitin protein ligase									-0.01	0.15																															2.4	2.27	1.27	1.74	0.53	1.35
LOC106609838	Ssa#XM_014144698.1		Hydroxycarboxylic acid receptor 2									0.07	0.05																															2.75	2.78	0.86	1.15	1.61	0.85
LOC106571802	Ssa#XM_014145262.1	Ssa#S31973974	Sestrin-1						-0.42	-1.81	-0.11	-1.7	-1.13							-0.68	-1.13	-2.12	-2.49	-1.55	-1.11	-1.19	-0.14	-0.48				-0.64	-1.04	-1.24	-1.03	-1.09	-2.01	-1.33589	-2.07853	-2.81321	-0.977358	-1.83306	-2.88206	-2.41	-3.08	-1.2	-0.81	-0.98	-1.15
LOC106571802	Ssa#XM_014145262.1		Sestrin-1									-1.7	-1.13							-0.68	-1.13																							-2.41	-3.08	-1.2	-0.81	-0.98	-1.15
LOC106571918	Ssa#XM_014145477.1	Ssa#S35690220	Cadherin-like protein 26													-0.91				1.19	1.56											0.94	1.36	0.63	0.92	0.36	1.58							1.3	0.12	1.36	2.95	1.78	2.07
LOC106571918	Ssa#XM_014145477.1		Cadherin-like protein 26																	1.19	1.56																							1.3	0.12	1.36	2.95	1.78	2.07
LOC100136365	Ssa#XM_014145497.1	Ssa#GRASP209733731	lysozyme C II						2.12	2.43	3.06	-0.43	-0.94	2.05	2.87	-1.89						1.97	3.18	3.74	3.72	3.73	2.76	2.73	4.55	0.17	1.69	0.41	1.87	1.06	2.72	0.8	2.61	0.733061	0.830947	0.349887	0.193509	2.65131	2.13151	2.23	1.52	1.59	2.43	0.9	1.86
LOC100136365	Ssa#XM_014145497.1		lysozyme C II									-0.43	-0.94																															2.23	1.52	1.59	2.43	0.9	1.86
LOC106571947	Ssa#XM_014145545.1		Glucose-6-phosphate dehydrogenase									0.25	0.06																															1.31	0.98	0.63	0.85	0.36	0.78
LOC106572073	Ssa#XM_014145875.1		Pim-2 oncogene									1.86	0.74																															2.08	1.65	1.61	1.49	1.47	1.17
LOC106572094	Ssa#XM_014145921.1		tyrosine-protein phosphatase non-receptor type 7-like									0.79	0.1																															1.59	1.18	1.11	2.56	2.13	1.71
LOC106572127	Ssa#XM_014145987.1		Src-family tyrosine kinase SCK									1.53	1																															1.69	2.3	1.53	1.41	1.25	1.55
LOC106572181	Ssa#XM_014146103.1	Ssa#S35595553	TNF decoy receptor		1.15	1.66	1.95		1.43	3.58	3.01	4.43	1.27	3.54	2.44		0.39	1.21	8.81	-1.23	1.14	4.6	4.07	1.58	1.14	0.9	0.39	1.04	1.91			1	0.47	1.36	0.68	2.48	1.37	-0.213268	4.38321	5.06856	3.41178	1.11238	5.07314	4.55	2.61	2.34	3.93	1.86	3.4
LOC106572181	Ssa#XM_014146103.1		TNF decoy receptor									4.43	1.27				0.39	1.21		-1.23	1.14																							4.55	2.61	2.34	3.93	1.86	3.4
LOC106572191	Ssa#XM_014146135.1	Ssa#S35592699	Angiopoietin-like 7									-0.49	-0.88							-0.01	1.32	2.32	3	1.41	1.25	2.53	1.49	0.88	3.12			0.81	0.4	0.92	0.76	1.19	0.83							0.58	1.8	-0.47	0.6	0.71	-0.24
LOC106572191	Ssa#XM_014146135.1		Angiopoietin-like 7									-0.49	-0.88							-0.01	1.32																							0.58	1.8	-0.47	0.6	0.71	-0.24
acot7	Ssa#XM_014146174.1	Ssa#S35689487	Acyl-CoA thioesterase 7						0.53	1.12	1.17	1.1	0.09	1.07	1.37	1.09						1	1.93	1.1	0.6	0.42	0.24	0.1										0.123796	0.411589	1.34999	0.73317	0.857999	1.26231	1.48	0.56	0.84	0.23	0.19	0.32
acot7	Ssa#XM_014146174.1		Acyl-CoA thioesterase 7									1.1	0.09																															1.48	0.56	0.84	0.23	0.19	0.32
LOC106572383	Ssa#XM_014146471.1	Ssa#GRASP223647431	semaphorin-3F-like (LOC106572382), X1		-0.96	-0.09	-0.51		1.3	0.78	2.25	0.51	-0.41		2.03	-1.65						0.59	1.58	1.65	1.85	1.54	1.36	1.29	2.16	0.27	1.66	1.27	2.64	1.11	2.42	2.04	3.15	-0.767312	-1.43698	-1.36033	-0.734094	-0.806666	-0.563887
LOC106572383	Ssa#XM_014146471.1		semaphorin-3F-like (LOC106572382), X1									0.51	-0.41
LOC106572480	Ssa#XM_014146703.1	Ssa#GRASP223672612	CCAAT/enhancer binding protein (C/EBP)_ beta									1.69	1.59	0.92		-0.55			8.81			3.91	4.16	2.55	1.83	0.71	0.48	0.08	1.69									0.135251	1.56983	1.4751	-0.0978883	-0.210906	1.08114	4.07	3.38	2.55	3.18	3.11	2.32
LOC106572480	Ssa#XM_014146703.1		CCAAT/enhancer binding protein (C/EBP)_ beta									1.69	1.59																															4.07	3.38	2.55	3.18	3.11	2.32
LOC100194719	Ssa#XM_014146957.1	Ssa#S35482018	6-phosphofructo-2-kinase/fructose-2,6-bisphosphatase									-2.44	-1									0.15	-0.82	-1.34	-2.18	-1.46	-1.37	-1.2	-1.73			-0.85	-1.47	-1.47	-1.25	-1.55	-2.61
LOC100194719	Ssa#XM_014146957.1		6-phosphofructo-2-kinase/fructose-2,6-bisphosphatase									-2.44	-1
LOC106572799	Ssa#XM_014147280.1		Differentially expressed in FDCP 6a homolog									1.5	0.16																															1.69	1.16	1.09	1.43	0.55	0.97
LOC106572886	Ssa#XM_014147463.1	Ssa#S31978495	protein-tyrosine kinase 6-like									0.21	0.11							-0.29	-1.31	0.53	1.51	0.92	0.92	0.24	0.45	0.3
LOC106572886	Ssa#XM_014147463.1		protein-tyrosine kinase 6-like									0.21	0.11							-0.29	-1.31
LOC106572888	Ssa#XM_014147467.1	Ssa#S22709057	epidermal growth factor receptor kinase substrate 8-like protein 3									0.35	0.27																									0.344783		0.474416	1.11602			1.9	1.6	1.08	1.59	0.82	1.11
LOC106572888	Ssa#XM_014147467.1	Ssa#TC97060	epidermal growth factor receptor kinase substrate 8-like protein 3	0.38				0.94				0.35	0.27																															1.9	1.6	1.08	1.59	0.82	1.11
LOC106572888	Ssa#XM_014147467.1		epidermal growth factor receptor kinase substrate 8-like protein 3									0.35	0.27																															1.9	1.6	1.08	1.59	0.82	1.11
LOC100380727	Ssa#XM_014147562.1		Transketolase b									0.07	0.3							-0.31	-0.45																							1.82	1.89	0.9	1.09	0.67	1.08
LOC106573172	Ssa#XM_014147896.1	Ssa#GRASP223648291	Poly polymerase 12-1	1.13	2.38	2.33	2.44	1.79	1.71	2.33	1.1	2.15	0.57	2.35	1.8	1.48	1.64	1.73	8.81	1.2	1.6									1.67	1.95	1.81	1.42	0.64	1.65	2.8	3.88	1.71352	1.31024	1.92462	0.324414	1.26711	1.31235	-1.12	-1.41	-0.46	-1.13	-1.01	-0.56
LOC106573172	Ssa#XM_014147896.1		Poly polymerase 12-1									2.15	0.57				1.64	1.73		1.2	1.6																							-1.12	-1.41	-0.46	-1.13	-1.01	-0.56
LOC106573350	Ssa#XM_014148324.1		CD44 antigen-like									0.97	0.14																															2.12	1.64	1.04	1.24	0.59	0.9
LOC106573491	Ssa#XM_014148581.1	Ssa#S30295134	Mucosa-associated lymphoid tissue lymphoma translo									0.47	-0.26																			-0.53	-0.4	-0.79	-0.44	-1.01	-0.15							2.53	2.38	0.84	1.73	0.71	0.82
LOC106573491	Ssa#XM_014148581.1		Mucosa-associated lymphoid tissue lymphoma translo									0.47	-0.26																															2.53	2.38	0.84	1.73	0.71	0.82
LOC106573516	Ssa#XM_014148637.1		pro-cathepsin H-like									1.74	0.13
LOC106573601	Ssa#XM_014148791.1		Midnolin									1.55	1.58																															2.73	2.78	0.74	2.23	1.23	1.11
LOC106573647	Ssa#XM_014148886.1	Ssa#EG922586	E3 ubiquitin-protein ligase znrf1-like									0.07	0.43							0.79	1.72	1.47	1.95	1.54	1.57	-0.47	-0.41	-0.61																1.79	1.74	1.07	1.03	0.69	0.67
LOC106573647	Ssa#XM_014148886.1		E3 ubiquitin-protein ligase znrf1-like									0.07	0.43							0.79	1.72																							1.79	1.74	1.07	1.03	0.69	0.67
LOC106560835	Ssa#XM_014149070.1	Ssa#DN139351	Transcriptional repressor CTCF	0.22								0.6	0.28									-3	-3.43	-3.32	-2.8	-3.59	-3.67	-3.4	-1.73	-0.35	-0.97	-0.49	-0.98	-0.75	-1.69	-0.71	-1.81							-0.65	-0.74	-0.19	-0.81	-0.62	-0.37
LOC106560835	Ssa#XM_014149070.1		Transcriptional repressor CTCF									0.6	0.28																															-0.65	-0.74	-0.19	-0.81	-0.62	-0.37
LOC106573756	Ssa#XM_014149093.1	Ssa#S35542235	Aspartate aminotransferase, mitochondrial	-0.64				-1.71	-0.27	-1.56	-1.1	-0.55	-0.37	-1.06	-1.7							-0.52	-1.35	-2.23	-2.04	-0.75	-1	-0.94	-1.14			-0.67	-0.63	-1.12	-0.43	-1.85	-1.24	-0.718475	-1.16304	-1.44402	-0.354836	-0.890917	-1.32334	0.66	0.91	0.46	0.02	0.26	0.63
LOC106573756	Ssa#XM_014149093.1	Ssa#S35690360	Aspartate aminotransferase, mitochondrial	-0.68	-0.39	-0.83	-0.24	-1.08	-0.42	-1.57	-1.16	-0.55	-0.37	-1.2	-1.69							-0.51	-1.3	-2.19	-2	-0.55	-0.67	-0.52	-1.28			-0.86	-0.71	-1.28	-0.46	-0.95	-1.45	-1.39091	-1.19081	-1.59248	-0.396335	-1.0325	-1.42626	0.66	0.91	0.46	0.02	0.26	0.63
LOC106573756	Ssa#XM_014149093.1		Aspartate aminotransferase, mitochondrial									-0.55	-0.37																															0.66	0.91	0.46	0.02	0.26	0.63
LOC106573880	Ssa#XM_014149312.1		AT-rich interactive domain-containing protein 3A									-1.25	-0.69							0.94	0.18																							1.31	0.9	0.36	0.95	0.82	0.58
LOC106573916	Ssa#XM_014149374.1	Ssa#S30269828	Interferon-induced protein 44-1	2.37	4.78	6.04	5.33	3.41	2.43	2.98	2.21	4.3	1.63	3.42	3.05	2.75	2.94	4.41	8.81	2.95	3.76									4.08	4.64	2.83	1.82	1.42	2.24	3.65	3.58	2.04355	2.42377	1.34236	2.9713	2.24102	1.97648	0.6	-0.83	0.33	-0.29	-0.93	-0.96
LOC106573916	Ssa#XM_014149374.1	Ssa#S31978702	Interferon-induced protein 44-1	2.72	4.74	6.04	5.26	3.25	2.43	2.93	2.16	4.3	1.63	3.28	3.1	2.8	2.94	4.41	8.81	2.95	3.76									3.97	4.55	2.94	2.64	1.84	2.65	4.01	4.26	2.84238	2.82951	1.43802	3.60383	1.69807	1.93017	0.6	-0.83	0.33	-0.29	-0.93	-0.96
LOC106573916	Ssa#XM_014149374.1		Interferon-induced protein 44-1									4.3	1.63				2.94	4.41		2.95	3.76																							0.6	-0.83	0.33	-0.29	-0.93	-0.96
LOC106574022	Ssa#XM_014149532.1	Omy#BX083478	ST6		-0.37	-1.08	-0.25					-0.04	-0.06									1.71	3.48	4.09	3.28	0.88	0.6	0.36										-1.47746	4.26023	4.85994	-0.983118	1.217	4.55752
LOC106574022	Ssa#XM_014149532.1		ST6									-0.04	-0.06
LOC106574143	Ssa#XM_014149775.1		Guanine nucleotide binding protein									0.08	0.12																															1.48	0.69	1.09	1.33	1.15	0.97
LOC106574173	Ssa#XM_014149842.1	Ssa#KSSb2765	Receptor transporting protein 3 (rtp3)	4.33	6.99	6.67	8.06	6.75	5.35	6.83	2.99	6.73	2.91	7.23	4.8	6.14	4.13	5.67	8.81	4.23	5.41									3.92	4.04	2.93	3.72	0.59	2.53	5.26	7.73	4.57471	4.19093	3.90967	7.44181	4.30059	3.84858
LOC106574173	Ssa#XM_014149842.1		Receptor transporting protein 3 (rtp3)									6.73	2.91				4.13	5.67		4.23	5.41
LOC100136558	Ssa#XM_014149896.1	Ssa#GRASP209155193	STAT1a	2.44	1.74	2.61	1.82	2.16	1.43	1.78	0.78	2.09	1.27	1.97	1.61	1.69	1.01	1.1	8.81	1.12	1.63									1.9	2.16	1.28	1.83	0.62	1.18	2.47	3	1.20426	1.6803	2.22128	2.63071	0.997555	1.51048
LOC100136558	Ssa#XM_014149896.1		STAT1a									2.09	1.27				1.01	1.1		1.12	1.63
LOC106574253	Ssa#XM_014150008.1	Ssa#GRASP209736579	TNF receptor member 11B						3.1	2.22	2.59	2.85	-0.25	1.99	3.65					-0.91	-0.09	-0.54	-0.3	-0.2	-0.3	0.69	0.04	0.82	2.17	0.89	1.06							0.507934	4.55051	5.98883	1.19959	1.69378	7.47898	1.53	2.47	0.64	1.27	1.42	0.56
LOC106574253	Ssa#XM_014150008.1		TNF receptor member 11B									2.85	-0.25							-0.91	-0.09																							1.53	2.47	0.64	1.27	1.42	0.56
LOC106574371	Ssa#XM_014150226.1		Differentially regulated trout protein 1									1.58	0.65							-1.52	-0.34																							3.36	2.76	1.44	1.86	2.56	0.88
LOC106574482	Ssa#XM_014150386.1	Ssa#CL457Contig1	Interferon-induced protein 44	1.96	2.05	3	2.42	2.68	1.5	2.25	1.6	3.05	1.31	2.37	2.17	1.37	1.42	1.11	8.81	1.23	2.22	0.7	1.21	1.19	1.93	0.48	0.44	0.63		1.46	2.1	1.33	1.41	0.43	0.73	2.12	2.46	0.624578	0.302211	0.52784	1.29164	0.331103	0.57503	0.76	0.65	0.98	0.93	-0.52	0.73
LOC106574482	Ssa#XM_014150386.1		Interferon-induced protein 44									3.05	1.31				1.42	1.11		1.23	2.22																							0.76	0.65	0.98	0.93	-0.52	0.73
LOC106574743	Ssa#XM_014150774.1	Ssa#DN163049	Striated muscle preferentially expressed protein k									-0.87	-0.36			-1.02													-1.23			-0.02	-0.77	-1.2	-1.33	-0.46	-1.01
LOC106574743	Ssa#XM_014150774.1	Ssa#S48411021	Striated muscle preferentially expressed protein k						-0.29	-0.66	-0.87	-0.87	-0.36	-0.83	-0.77							-0.9	-1.83	-1.99	-2.19	-1.67	-1.84	-1.49	-1.62			-0.79	-1.72	-1.39	-1.5	-1.64	-2.28
LOC106574743	Ssa#XM_014150774.1		Striated muscle preferentially expressed protein k									-0.87	-0.36
LOC106574762	Ssa#XM_014150818.1	Ssa#CL424Contig1	protein asteroid homolog 1-like		2.67	3.21	3.19		0.61	1.22	0.13	4.46	3	1.5		4.22	3.57	4.3	8.81	2.48	3.72												0.39	2.15	0.07	1.85	1.56	-0.0194615	-0.037281	0.87355	2.12144	1.11128	0.435453
LOC106574762	Ssa#XM_014150818.1		protein asteroid homolog 1-like									4.46	3				3.57	4.3		2.48	3.72
LOC106574776	Ssa#XM_014150844.1		protein asteroid homolog 1-like									2.49	1.42				2.47	3.43		0.84	2.17
LOC106574786	Ssa#XM_014150869.1		IQ and AAA domain-containing protein 1-like									0.52	-0.04																															2.26	2.04	1.3	2.37	0.92	1.55
LOC106574784	Ssa#XM_014150871.1		protein asteroid homolog 1-like									2.99	1.25				1.26	1.42		0.86	1.98
LOC106574791	Ssa#XM_014150873.1	Ssa#S35698682	Fibronectin		-0.06	-0.71	-0.26		0.34	1.18	1.67	-0.75	-0.43		0.99					-1.34	-0.34	1.85	1.9	2.26	3.5	5.4	4.08	3.14	2.8															0.26	0.82	0.71	0.81	0.47	0.3
LOC106574791	Ssa#XM_014150873.1		Fibronectin									-0.75	-0.43							-1.34	-0.34																							0.26	0.82	0.71	0.81	0.47	0.3
LOC106604399	Ssa#XM_014151099.1		Purine-rich element binding protein A									-0.07	-0.46																															1.2	1.41	0.65	0.73	0.62	0.87
LOC106575069	Ssa#XM_014151222.1		Cytochrome c, somatic b									1.19	2.59							0.11	1.14																							1.44	0.7	1.06	0.72	1.08	0.99
LOC106575190	Ssa#XM_014151516.1		Inhibin_ beta B									0	-0.29																															2.43	2.75	0.81	1.75	1.33	0.17
LOC106575194	Ssa#XM_014151528.1	Ssa#S18835342	Differentially regulated trout protein 1									1.18	0.38							-1.03	-0.26	1.34	3.55	2.85	1.71	-1.84	-1.91	-1.8										-0.638027	-0.175369	1.08851	0.723252	-1.02779	0.06108	3.29	4.15	1.48	1.62	2.65	0.91
LOC106575194	Ssa#XM_014151528.1		Differentially regulated trout protein 1									1.18	0.38							-1.03	-0.26																							3.29	4.15	1.48	1.62	2.65	0.91
LOC106575314	Ssa#XM_014151776.1		ATP-binding cassette, sub-family C									0.81	0.09																															2.34	2.21	0.54	1.7	1.57	0.9
LOC106610074	Ssa#XM_014152099.1		zinc finger and SCAN domain-containing protein 2-like									0.99	0.52																															0.83	1.3	1.14	0.85	0.42	1.22
LOC106575635	Ssa#XM_014152244.1		IL-8 receptor									0.89	0.86				0.61	1.17																										4.15	3.93	3.91	4.51	2.37	4.44
LOC106575644	Ssa#XM_014152259.1	Ssa#S31996577	IL-8 receptor									0.27	0.72									0.58	1.56	0.42	0.04	-0.21	-0.23	-0.27																3.99	3.2	2.98	3.86	1.86	2.7
LOC106575644	Ssa#XM_014152259.1	Ssa#S32008970	IL-8 receptor		1.18	0.71	1.15					0.27	0.72						8.81			4.16	5.46	3.58	2.49	-0.1	0.17	-0.63										0.334633	1.32664	1.08113	0.897256	0.480062	0.814092	3.99	3.2	2.98	3.86	1.86	2.7
LOC106575644	Ssa#XM_014152259.1		IL-8 receptor									0.27	0.72																															3.99	3.2	2.98	3.86	1.86	2.7
ptn6	Ssa#XM_014152294.1		Protein tyrosine phosphatase, non-receptor type 11, b									2.23	0.85																															1.42	1.33	1.1	1.38	0.52	1.07
LOC106575673	Ssa#XM_014152305.1	Ssa#GRASP209735629	mid1-interacting protein 1-B-like (LOC106574646)									1.12	0.88						8.81			1.1	1.22	0.3	0.46	-0.64	-0.68	-0.76				1.57	0.14	0.75	0.41	1.77	0.54	-0.441785	1.16051	0.33242	-2.02116	1.37306	1.94924	1.28	0.98	0.61	1.52	0.78	0.64
LOC106575673	Ssa#XM_014152305.1		mid1-interacting protein 1-B-like (LOC106574646)									1.12	0.88																															1.28	0.98	0.61	1.52	0.78	0.64
LOC106575674	Ssa#XM_014152306.1	Ssa#CK886748	Cytochrome b-245, beta polypeptide		-0.68	-0.89	-0.45		0.55	0.5	2	-0.78	-0.79	0.84	1.62	-1.04				-0.37	-0.94	2.66	2.97	2.75	2.12	1.6	1.6	1.22	1.26	-0.01	0.94	0.82	1.01	1.19	1.2	0.78	1.14							2.36	1.99	1.85	1.71	0.72	1.62
LOC106575674	Ssa#XM_014152306.1	Ssa#GRASP223647921	Cytochrome b-245, beta polypeptide		-0.71	-0.89	-0.47		0.63	0.51	2.1	-0.78	-0.79		1.54	-1.08				-0.37	-0.94	2.49	2.95	2.68	2.1	1.54	1.53	1.03	1.29	0.02	1.02	0.54	1.44	0.89	1.13	0.76	1.21	-1.12359	-0.209408	-0.752034	-1.68405	-0.32745	0.023773	2.36	1.99	1.85	1.71	0.72	1.62
LOC106575674	Ssa#XM_014152306.1		Cytochrome b-245, beta polypeptide									-0.78	-0.79							-0.37	-0.94																							2.36	1.99	1.85	1.71	0.72	1.62
LOC106575703	Ssa#XM_014152352.1	Ssa#KSS2990	Transmembrane		2.14	2.73	2.15		2.03	2.52	1.9	1.72	0.5	2.66		3.2	2.72	3.41		2.13	2.33								1.38	1.8	2.64							1.24945	1.67322	2.49231	2.07692	1.70858	1.76253	2.41	1.85	1.96	2.33	0.39	0.1
LOC106575703	Ssa#XM_014152352.1		Transmembrane									1.72	0.5				2.72	3.41		2.13	2.33																							2.41	1.85	1.96	2.33	0.39	0.1
il11	Ssa#XM_014152521.1	Omy#S22610346	interleukin 11	-1.04				-3.23	0.15	1.56	0.51	0.76	0.25	1.36					8.81			4.78	3.91	3	2.47	2.62	0.89	0.41	1.58
il11	Ssa#XM_014152521.1		interleukin 11									0.76	0.25
LOC106575916	Ssa#XM_014152644.1		Zinc finger, RAN-binding domain containing 3									-0.05	-0.7																															1.52	2.46	0.62	0.36	0.67	0.37
LOC106576066	Ssa#XM_014152926.1	Ssa#TC65444	dnaJ homolog subfamily B member 9-like									-0.51	0.21						8.81			2.36	1.57	0.52	0.78	0.97	0.26	0.33				0.48	0.06	1.37	-0.17	1.76	0.47	-0.42062	2.82075	2.25129	-0.697922	1.76787	2.30751	1.21	2.36	0.7	1.76	1.79	0.93
LOC106576066	Ssa#XM_014152926.1		dnaJ homolog subfamily B member 9-like									-0.51	0.21																															1.21	2.36	0.7	1.76	1.79	0.93
Ssa#XM_014152953.1	Ssa#XM_014152953.1	Ssa#S46933933	chromosome ssa17 open reading frame, human C12orf56 (cssa17h12orf56), X1						0.19	-1.08	-0.03	-2.5	-2.13	-1.32	-1.3	-0.77	-0.38	-1.2				-2.01	-2.76	-2.71	-1.9	-0.94	-0.83	-0.45	-1.74	-0.53	-0.85	-0.65	-1.53	-2.07	-1.08	-2.23	-1.95
Ssa#XM_014152953.1	Ssa#XM_014152953.1		chromosome ssa17 open reading frame, human C12orf56 (cssa17h12orf56), X1									-2.5	-2.13				-0.38	-1.2
LOC106576084	Ssa#XM_014152969.1	Ssa#TC100618	Phosphatidylinositol 4,5-bisphosphate 3-kinase cat						0.35	0.64	1.1	0.82	0.04		1.22							1.41	2.49	1.54	1.4	0.92	0.56	0.91	1.13			0.43	1.71	0.97	1.29	0.84	2.48	0.770979	2.0656	2.34409	-1.53663	0.372255	1.8921	1.89	2.47	1.53	2.14	1.78	1.48
LOC106576084	Ssa#XM_014152969.1		Phosphatidylinositol 4,5-bisphosphate 3-kinase cat									0.82	0.04																															1.89	2.47	1.53	2.14	1.78	1.48
LOC100380855	Ssa#XM_014152971.1	Ssa#S50837444	Nicotinamide phosphoribosyltransferase-1	1.47	2.23	2.85	2.26	1.93	1.74	2.64	1.14	2.64	1.12	2.74	1.9		1.53	2.01	8.81	0	1.48									1.81	2.1	2.12	1.55	0.98	1.33	3.64	3.96	0.880162	1.62057	2.51236	2.60722	1.48994	1.08432
LOC100380855	Ssa#XM_014152971.1		Nicotinamide phosphoribosyltransferase-1									2.64	1.12				1.53	2.01		0	1.48
LOC106576138	Ssa#XM_014153047.1		lymphoid-restricted membrane protein-like									0.29	0.12																															1.52	1.19	0.93	1.29	0.6	1.09
LOC106576177	Ssa#XM_014153149.1	Ssa#STIR43167	Suppressor of cytokine signaling 2									-1.76	-0.08																															-2.25	-2.94	-0.61	-0.92	-1.16	-0.55
LOC106576177	Ssa#XM_014153149.1		Suppressor of cytokine signaling 2									-1.76	-0.08																															-2.25	-2.94	-0.61	-0.92	-1.16	-0.55
LOC106576206	Ssa#XM_014153198.1	Ssa#TC97463	Plexin-C1									0.23	-0.37																															1.44	1.2	1.26	1.62	0.45	1.37
LOC106576206	Ssa#XM_014153198.1		Plexin-C1									0.23	-0.37																															1.44	1.2	1.26	1.62	0.45	1.37
ankrd16	Ssa#XM_014153282.1	Ssa#GRASP209737189	ankyrin repeat domain 16									-0.78	-0.65									1.16	1.33	0.64	0.27	0.38	0.32	0.32																1.88	1.78	1.35	1.9	0.95	1.39
ankrd16	Ssa#XM_014153282.1		ankyrin repeat domain 16									-0.78	-0.65																															1.88	1.78	1.35	1.9	0.95	1.39
LOC106576261	Ssa#XM_014153341.1	Ssa#S35581710	ubl carboxyl-terminal hydrolase 18-like		2.68	1.78	3.21		1.4	1.96	0.61	2.84	1.35	2.84	1.46	2.67	1.76	1.99	8.81	1.46	2.13									1.19	1.28							0.129106	0.240863	1.48124	2.25773	-0.128556	0.0998013	-0.79	-0.9	-0.18	-1.1	-1.47	-0.47
LOC106576261	Ssa#XM_014153341.1		ubl carboxyl-terminal hydrolase 18-like									2.84	1.35				1.76	1.99		1.46	2.13																							-0.79	-0.9	-0.18	-1.1	-1.47	-0.47
LOC106576365	Ssa#XM_014153489.1		Proline-rich protein 5									1.61	0.1																															2.92	2.18	2.04	1.61	1.43	0.63
LOC106576401	Ssa#XM_014153542.1	Omy#DV200037	Fish virus induced TRIM-10									0.68	0.08									-0.66	-0.61	-0.5	-0.37	-1.11	-0.27	-0.66		-0.35	-0.83	-0.42	-1.24	-0.9	-0.87	-1.19	-1.9							2.85	3.09	0.8	1.5	2.27	0.71
LOC106576401	Ssa#XM_014153542.1		Fish virus induced TRIM-10									0.68	0.08																															2.85	3.09	0.8	1.5	2.27	0.71
LOC106576452	Ssa#XM_014153643.1		poly [ADP-ribose] polymerase 12-like									2.97	1.39				3.1	4.12		1.18	1.68
LOC106576463	Ssa#XM_014153663.1		gamma-secretase-activating protein-like									1.47	0.13																															1.57	1.26	0.95	1.43	0.99	0.75
snd1	Ssa#XM_014153685.1	Ssa#DW542317	Staphylococcal nuclease domain-containing protein 1									0.05	-0.04																															0.59	0.16	0.31	0.32	0.95	0.49
snd1	Ssa#XM_014153685.1		Staphylococcal nuclease domain-containing protein 1									0.05	-0.04																															0.59	0.16	0.31	0.32	0.95	0.49
LOC106576563	Ssa#XM_014153787.1		hepatocyte growth factor-like (LOC106609646), X1									0.57	0.55																															3.14	2.03	1.47	1.32	1.28	0.34
Ssa#XM_014153931.1	Ssa#XM_014153931.1	Ssa#KSS3574	Cystatin-F									0.39	0.37									0.41	1.2	1.23	0.6	0.32	0.42	0.25																1.17	1.61	1.14	1.66	0.32	1.19
Ssa#XM_014153931.1	Ssa#XM_014153931.1	Ssa#S35509863	Cystatin-F	0.12								0.39	0.37																															1.17	1.61	1.14	1.66	0.32	1.19
Ssa#XM_014153931.1	Ssa#XM_014153931.1		Cystatin-F									0.39	0.37																															1.17	1.61	1.14	1.66	0.32	1.19
acss1	Ssa#XM_014154066.1	Ssa#GRASP223648103	acyl-CoA synthetase short-chain family member 1									0.53	0.68									1.53	2.48	1.87	1.66	0.82	1.04	0.36				0.94	0.95	0.43	0.85	0.54	2.32	-0.869911	1.21748	1.4829	-0.777393	-0.048381	0.985829	2.09	2.22	1.96	2.54	2.23	2.36
acss1	Ssa#XM_014154066.1		acyl-CoA synthetase short-chain family member 1									0.53	0.68																															2.09	2.22	1.96	2.54	2.23	2.36
LOC106576755	Ssa#XM_014154126.1	Ssa#GRASP209155737	E3 ubiquitin-protein ligase rnf146									0.59	0.48									2.87	3.95	2.37	1.43	-0.15	-0.07	-0.58										0.42397	1.32803	1.3753	-1.46893	0.910987	1.54035	2.79	2.34	1.92	2.36	1.5	1.98
LOC106576755	Ssa#XM_014154126.1		E3 ubiquitin-protein ligase rnf146									0.59	0.48																															2.79	2.34	1.92	2.36	1.5	1.98
LOC106576789	Ssa#XM_014154193.1	Ssa#KSS4516	B-cell linker protein-like						1.28	0.98	2.13	0.68	-0.39	0.88	1.61	-1.51						0.44	1.04	1.02	1.23	1.49	1.33	1.28	2.41	0.56	1.84	2.08	2.21	0.99	1.91	2.56	3.55	0.2912	1.88523	2.29961	1.30385	-0.35972	1.60092
LOC106576789	Ssa#XM_014154193.1	Ssa#TC66398	B-cell linker protein-like									0.68	-0.39
LOC106576789	Ssa#XM_014154193.1	Ssa#TC79926	B-cell linker protein-like									0.68	-0.39																									-0.0877766	0.500566	0.4679	1.28521	0.0500219	0.142775
LOC106576789	Ssa#XM_014154193.1		B-cell linker protein-like									0.68	-0.39
LOC106576993	Ssa#XM_014154621.1		CMRF35-like molecule 1									1.07	1.26
LOC106577071	Ssa#XM_014154799.1		Novel immune type receptor									-0.06	-0.15																															1.78	1.18	1.63	1.77	0.5	1.74
LOC106577197	Ssa#XM_014155087.1	Ssa#GRASP209736395	catechol O-methyltransferase domain-containing protein 1-like									0.95	0.23						8.81			0.1	1.26	1.53	1.15	0.64	0.07	-0.04										-0.225801	2.51752	2.67892	-0.152659	0.264677	2.62496	6.34	7.82	5.16	5.63	6.05	4.36
LOC106577197	Ssa#XM_014155087.1	Ssa#TC108320	catechol O-methyltransferase domain-containing protein 1-like									0.95	0.23						8.81																			0.187095	2.31016	2.96847	0.103285	0.332692	3.17264	6.34	7.82	5.16	5.63	6.05	4.36
LOC106577197	Ssa#XM_014155087.1		catechol O-methyltransferase domain-containing protein 1-like									0.95	0.23																															6.34	7.82	5.16	5.63	6.05	4.36
LOC106577229	Ssa#XM_014155145.1		catechol O-methyltransferase domain-containing protein 1-like									0.38	0.18																															4.26	5.49	2.35	3.74	3.84	2.17
LOC106577240	Ssa#XM_014155164.1	Ssa#DY696021	CMRF35-like molecule 7 (clm7), X1		1.71	1.76	1.85		1.5	1.96	1.89	0.06	0.06	2.45	2.75	1.51			8.81			0.02	0.29	0.46	1.14	0.21	0.22	0.17	1.28	0.91	1.49							0.982252	2.87872	2.21543	2.63473	1.89534	2.0295
LOC106577240	Ssa#XM_014155164.1		CMRF35-like molecule 7 (clm7), X1									0.06	0.06
LOC106577442	Ssa#XM_014155414.1		G-protein coupled receptor 4-like									0.56	0.29																															2.21	2.12	1.18	1.56	0.95	1.3
LOC106577474	Ssa#XM_014155483.1		G-protein coupled receptor 4-like (LOC106577442)									0.73	0.23																															2.48	2.62	1.7	2.09	1.4	1.76
LOC106577510	Ssa#XM_014155599.1	Ssa#S30241385	acidic mammalian chitinase-like						1.08	2.37	2.6	1.47	0.43	2.28	2.44	-1.51						1.36	2.35	3.73	3.86	1.62	1.43	1.1	2.63	-0.4	0.52	0.53	2.25	1.55	2.46	1.18	3.01	-0.120405	-1.09729	-1.05339	-0.658313	-0.512941	-1.17502
LOC106577510	Ssa#XM_014155599.1		acidic mammalian chitinase-like									1.47	0.43
LOC106577517	Ssa#XM_014155616.1	Ssa#S18862675	Transmembrane helical									-3.1	-1.46	-2.54	-1.66															-1.29	-1.24
LOC106577517	Ssa#XM_014155616.1		Transmembrane helical									-3.1	-1.46
LOC100380740	Ssa#XM_014155741.1	Ssa#S50837367	Perilipin						1.03	3.04	2.24	3.28	1.57	2.32	1.59	-2.48			8.81	1.04	3.33	4.2	4.23	2.94	2.97	0.52	0.54	-0.1		0.52	0.9	0.4	1.21	0.49	0.47	1.92	2.67	3.05547	5.02839	2.28248	-0.535012	4.01217	6.06349	4.1	3.27	1.38	3.73	2.89	2.12
LOC100380740	Ssa#XM_014155741.1		Perilipin									3.28	1.57							1.04	3.33																							4.1	3.27	1.38	3.73	2.89	2.12
ddit4l	Ssa#XM_014155772.1	Ssa#S35485458	DNA-damage-inducible transcript 4-like						-0.44	-0.89	-2.13	-1.07	-0.99		-1.45							-1.51	-2.16	-2.06	-2.25	-0.44	-0.76	0.51	-2.35	-0.05	-0.87	-0.78	-0.84	-1.29	-1.03	-1.04	-2.01
ddit4l	Ssa#XM_014155772.1		DNA-damage-inducible transcript 4-like									-1.07	-0.99
fxyd8	Ssa#XM_014155845.1	Ssa#S35500049	FXYD domain containing ion transport regulator 8									-1.58	-0.99									-0.74	-1.65	-2.1	-2.31	-1.92	-1.61	-0.92	-1.7			-0.71	-1.47	-1.15	-1.25	-1.24	-2.16
fxyd8	Ssa#XM_014155845.1		FXYD domain containing ion transport regulator 8									-1.58	-0.99
LOC106577641	Ssa#XM_014155941.1	Ssa#CL349Contig1	Plac 8-like	1.05	1.48	3.1	1.92	2.51	2.44	2.8	2.26	3.21	1.29	3.04	2.82		2.15	2.15	8.81	0.95	1.69	-0.86	-0.62	0.48	1.74	0.86	0.64	0.81	1.86	3	3.87	2.3	3.25	0.94	2.5	3.9	5.02	2.22967	2.57416	1.8978	2.6379	1.6874	1.91916	-0.37	-0.66	0.24	-0.75	-1.03	-0.61
LOC106577641	Ssa#XM_014155941.1		Plac 8-like									3.21	1.29				2.15	2.15		0.95	1.69																							-0.37	-0.66	0.24	-0.75	-1.03	-0.61
LOC106577663	Ssa#XM_014155980.1	Ssa#GRASP223672506	high affinity immunoglobulin epsilon receptor subunit gamma-like						0.62	1.25	1.4	1.06	0.13	1.23	0.98	-2.37						1.46	2.54	2.5	2.46	1.57	1.51	1.54	2.45			0.89	2.06	0.44	1.84	0.48	3.05	-0.431919	-1.57639	-1.27538	0.304211	-0.971511	-1.77685	1.3	0.92	1.34	2.18	1.25	1.77
LOC106577663	Ssa#XM_014155980.1	Ssa#S47728294	high affinity immunoglobulin epsilon receptor subunit gamma-like						0.71	1.29	1.36	1.06	0.13	1.25	0.89	-2.23						1.57	2.46	2.45	2.45	1.6	1.4	1.48	2.57			0.93	1.97	0.8	1.65	0.57	3.38	-0.210611	-1.18925	-1.32509	0.522565	0.0877226	-1.65608	1.3	0.92	1.34	2.18	1.25	1.77
LOC106577663	Ssa#XM_014155980.1		high affinity immunoglobulin epsilon receptor subunit gamma-like									1.06	0.13																															1.3	0.92	1.34	2.18	1.25	1.77
LOC106577766	Ssa#XM_014156093.1	Ssa#TC75889	Interferon-induced very large GTPase 1		3.38	2.25	3.75		2.15	2.55	0.79	3.57	1.26	4.33	2.03				8.81	1.21	2.7									1.32	1.68							0.377771	0.725707	1.55393	2.70044	1.47696	0.955496	-0.26	-1.22	0.3	-1.3	-1.08	-0.28
LOC106577766	Ssa#XM_014156093.1		Interferon-induced very large GTPase 1									3.57	1.26							1.21	2.7																							-0.26	-1.22	0.3	-1.3	-1.08	-0.28
LOC106577817	Ssa#XM_014156173.1	Ssa#CA049025	thioredoxin-like						0.5	1.47	1.01	1.13	0.29		1.26							0.54	1.48	1.63	1.52	0.86	0.67	0.58				0.36	0.79	0.7	0.79	1.62	1.6							1.56	1.55	1.45	1.24	1.5	1.59
LOC106577817	Ssa#XM_014156173.1	Ssa#S35510976	thioredoxin-like									1.13	0.29																			-0.42	-1.16	-0.29	-1.03	-0.41	-1.78							1.56	1.55	1.45	1.24	1.5	1.59
LOC106577817	Ssa#XM_014156173.1		thioredoxin-like									1.13	0.29																															1.56	1.55	1.45	1.24	1.5	1.59
LOC106577847	Ssa#XM_014156235.1	Ssa#S35498112	Cytosolic phospholipase A2 gamma									0.4	0.17							-0.14	3.92	2.24	4.15	2.76	1.32	0.18	0.52	0.18																1.9	-1.43	1.4	2.19	1.48	2.19
LOC106577847	Ssa#XM_014156235.1		Cytosolic phospholipase A2 gamma									0.4	0.17							-0.14	3.92																							1.9	-1.43	1.4	2.19	1.48	2.19
LOC106577855	Ssa#XM_014156253.1		GTPase IMAP family member 4-like									1.19	-0.06							-1.11	-0.98																							1.84	1.37	1.58	1.76	0.7	1.63
LOC106577897	Ssa#XM_014156332.1	Ssa#S35590181	Plasminogen activator inhibitor type 1-like	-0.27				-1.61	0.76	3.01	1.91	3.06	2.23	2.54	1.91		0.85	-0.99	8.81	0.22	2.1	5.62	6.16	4.56	3.92	2.91	1.51	1.38	1.31	0.43	0.83	0.94	0.95	1.33	1.34	2.81	2.63	1.65499	5.52536	3.8327	0.877884	3.77389	5.21322	4.16	2.84	1.82	4.3	2.78	3.68
LOC106577897	Ssa#XM_014156332.1		Plasminogen activator inhibitor type 1-like									3.06	2.23				0.85	-0.99		0.22	2.1																							4.16	2.84	1.82	4.3	2.78	3.68
LOC106577908	Ssa#XM_014156349.1	Ssa#EG921817	IGF-like family receptor 1									1.37	-0.3																1.01									0.591899	1.91864	2.74527	-0.868466	0.819059	2.0508	0.49	1.31	0.4	2.27	2.06	1.35
LOC106577908	Ssa#XM_014156349.1		IGF-like family receptor 1									1.37	-0.3																															0.49	1.31	0.4	2.27	2.06	1.35
LOC106577953	Ssa#XM_014156434.1	Ssa#KSS3680	Calsequestrin-									0.02	0.03																									0.517354	-1.59288	-2.04222	-1.3876	0.363684	-0.342805
LOC106577953	Ssa#XM_014156434.1	Ssa#S29050373	Calsequestrin-									0.02	0.03									-2.43	-2.82	-3	-3.04	-1.67	-2.09	-1.71	-1.19			-0.16	-1.48	-0.99	-1.05	-0.91	-2.18
LOC106577953	Ssa#XM_014156434.1		Calsequestrin-									0.02	0.03
LOC106577955	Ssa#XM_014156440.1	Ssa#S30282642	E3 ubiquitin-protein ligase TRIM39									-3.09	-0.88																															2.66	2.71	2.74	2.67	2.33	2.17
LOC106577955	Ssa#XM_014156440.1		E3 ubiquitin-protein ligase TRIM39									-3.09	-0.88																															2.66	2.71	2.74	2.67	2.33	2.17
LOC106577966	Ssa#XM_014156464.1	Ssa#TC106398	TRIM39	0.74	3.3	3.93	3.88	1.23	3.14	4.35	2.12	3.95	1.53	4.7	2.95				8.81	3.06	4.12									0.99	1.24	1.23	1.11	0.33	0.7	2.46	2.5	0.657445	0.540216	0.433862	2.86854	0.289948	0.334487	-0.58	-1.52	-0.15	-0.71	-1.48	-0.49
LOC106577966	Ssa#XM_014156464.1		TRIM39									3.95	1.53							3.06	4.12																							-0.58	-1.52	-0.15	-0.71	-1.48	-0.49
LOC106578009	Ssa#XM_014156531.1		Urokinase plasminogen activator									4.66	2.47							2.32	4.04																							1.45	0.73	1.07	-0.11	-0.15	0.36
LOC106578013	Ssa#XM_014156541.1		Leukotriene B4 receptor 1									0.19	0.06																															2.62	2.08	1.37	2.25	1.02	1.67
LOC106578012	Ssa#XM_014156544.1	Ssa#CL51Contig1	Urokinase plasminogen activator, CD87	0.93	0.31	1.76	1.12	1.09	2.11	2.47	2.35	4.84	2.3	2.61	2.52		1.07	1.05	8.81	1.64	1.86	1.1	1.77	2.62	3.06	0.8	0.37	0.18	1.95	0.76	1.94	1.37	2.42	1.13	1.94	2.38	3.71							0.93	0.34	1.06	-0.08	-0.49	0.28
LOC106578012	Ssa#XM_014156544.1	Ssa#S35597062	Urokinase plasminogen activator, CD87	2.28	0.22	1.67	1.12	4.31	3.23	4.7	4.11	4.84	2.3	4.74	4.09		1.07	1.05	8.81	1.64	1.86	1.17	2.12	2.99	3.18	1.72	1.62	1.46	3.14	0.83	2.1	1.54	3.48	1.46	2.89	3.16	5.1	0.75087	0.776956	-0.53279	-1.48923	0.25051	0.23585	0.93	0.34	1.06	-0.08	-0.49	0.28
LOC106578012	Ssa#XM_014156544.1		Urokinase plasminogen activator, CD87									4.84	2.3				1.07	1.05		1.64	1.86																							0.93	0.34	1.06	-0.08	-0.49	0.28
LOC106578085	Ssa#XM_014156674.1	Ssa#KSSb2250	Cmklr1 protein		-1.11	-0.56	-0.59					0.43	0.73			-0.75						0.9	1.49	0.69	0.31	0.32	0.31	0.06																2.06	1.79	1.05	1.89	1.51	1.68
LOC106578085	Ssa#XM_014156674.1	Ssa#S35696468	Cmklr1 protein		-1.89	-1.23	-1.19		0.55	1.42	1.06	0.43	0.73	1.32	0.71	-1.5						2.32	3.19	2.24	1.42	0.15	0.74	0.02	1.81									-0.358538	-0.837804	-0.59274	-1.60323	0.304988	0.590569	2.06	1.79	1.05	1.89	1.51	1.68
LOC106578085	Ssa#XM_014156674.1		Cmklr1 protein									0.43	0.73																															2.06	1.79	1.05	1.89	1.51	1.68
LOC106578113	Ssa#XM_014156712.1		circularly permutated Ras protein 1-like									4.39	1.97				0.88	1.82		1.01	1.45
LOC106578256	Ssa#XM_014156918.1		B-cell receptor CD22									1.71	0.37							0.32	0.92
LOC106578310	Ssa#XM_014156997.1		IGF-like family receptor 1									0.86	0.12																															0.93	1.62	0.39	1.63	1.86	1.04
LOC106578359	Ssa#XM_014157083.1		B-cell receptor CD22-like									0.36	0.13																															3.33	2.85	1.69	2.56	1.3	2.08
LOC106578412	Ssa#XM_014157160.1	Ssa#KSS892	Probable G-protein coupled receptor 141									0.17	0.04									1.75	2.29	1.4	0.61	0.22	0.43	0.05																3.69	3.36	2.72	3.19	2.06	2.68
LOC106578412	Ssa#XM_014157160.1		Probable G-protein coupled receptor 141									0.17	0.04																															3.69	3.36	2.72	3.19	2.06	2.68
LOC106578488	Ssa#XM_014157343.1	Ssa#TC82704	tartrate-resistant acid phosphatase type 5-like									-0.07	-0.26							-0.87	-0.82	1.3	1.66	1.25	0.99	0.81	0.92	0.87	2.52									-0.772081	-0.765826	-0.591067	-1.41771	-1.19811	-0.839402	2.26	2.05	1.28	1.75	1.09	1.61
LOC106578488	Ssa#XM_014157343.1		tartrate-resistant acid phosphatase type 5-like									-0.07	-0.26							-0.87	-0.82																							2.26	2.05	1.28	1.75	1.09	1.61
LOC106578511	Ssa#XM_014157398.1		ferric-chelate reductase 1									0.21	0.1																															2.64	2.31	2.38	2.52	1.88	2.58
LOC106578623	Ssa#XM_014157635.1	Ssa#S35544786	zinc finger protein 420-like	3.56	2.83	4.46	3.47	3.41	2.35	2.45	2.4	0.09	-0.01	1.44	1.91	1.15						0.22	0.15	0.37	1.26	-0.12	0.05	0.05		4.17	5.05	0.9	1.93	0.86	2.32	1.46	1.32	2.59754	4.12769	2.75996	3.01389	3.44496	3.96267
LOC106578623	Ssa#XM_014157635.1		zinc finger protein 420-like									0.09	-0.01
LOC106578682	Ssa#XM_014157774.1	Ssa#STIR13832	Myc proto-oncogene protein	-0.32				-0.87	0.29	0.81	0.66	2.11	-0.02									2.17	1.65	1.43	1.34	1.73	0.99	1.21	2.13			0.67	0.73	0.93	-0.25	0.99	1.12	0.474177	0.57182	1.19124	-0.175187	0.102854	1.35116
LOC106578682	Ssa#XM_014157774.1		Myc proto-oncogene protein									2.11	-0.02
LOC106578696	Ssa#XM_014157806.1		carcinoembryonic antigen-related cell adhesion molecule 20-like (ceacam20)									0.28	0.3																															5.21	4.61	4.16	4.93	3.32	4.19
LOC106578729	Ssa#XM_014157857.1	Ssa#S35469734	eukaryotic translation initiation factor 4 gamma, 3-2		3.14	2.56	3.04		2.04	3.09	1.3	2.69	1.79	4.05	2.57	1.74	2.01	1.98	8.81											1.32	1.62							0.736816	-0.095479	0.815926	2.99744	0.644436	0.20726
LOC106578729	Ssa#XM_014157857.1		eukaryotic translation initiation factor 4 gamma, 3-2									2.69	1.79				2.01	1.98
LOC106578758	Ssa#XM_014157904.1	Ssa#GRASP221219223	Peptidylprolyl isomerase Fa						-0.48	-1.19	-1.07	-0.18	0.13	-0.99	-1.11							-0.38	-1.11	-1.4	-1.32	-0.46	-0.45	-0.55	-1.17			-0.32	-0.74	-0.76	-0.79	-0.71	-1.55	-0.646913	-2.00453	-1.85064	-1.48072	-1.5899	-2.3266	-0.9	-1.06	-0.72	-1.07	-0.58	-0.65
LOC106578758	Ssa#XM_014157904.1		Peptidylprolyl isomerase Fa									-0.18	0.13																															-0.9	-1.06	-0.72	-1.07	-0.58	-0.65
LOC106578810	Ssa#XM_014157984.1	Ssa#GRASP209154713	Proactivator polypeptide precursor						1.96	1.55	2.24	0.27	0	1.22	2.14	-1.18						0.44	1.07	1	1.79	1.71	1.42	1.3	2.9	-0.21	0.93	0.42	2.36	0.52	2.02	1.14	2.8	-1.09211	-0.688514	-0.956179	-0.780768	-0.652979	-1.06363	0.81	0.2	0.31	1.39	0.23	0.61
LOC106578810	Ssa#XM_014157984.1		Proactivator polypeptide precursor									0.27	0																															0.81	0.2	0.31	1.39	0.23	0.61
LOC106578881	Ssa#XM_014158118.1		uncharacterized protein C17orf62 homolog									0.56	0.18																															1.44	1.36	1.39	1.05	0.96	1.1
LOC106578890	Ssa#XM_014158126.1	Ssa#S35496705	C-type lectin M4, cd209l		-1.07	0.92	0.03					-0.45	0.79									0.62	1.77	2.82	4.35	6.82	6.19	6.02				0.58	1.27	2.24	1.76	0.88	-0.45							3.46	2.18	1.52	1.68	0.75
LOC106578890	Ssa#XM_014158126.1		C-type lectin M4, cd209l									-0.45	0.79																															3.46	2.18	1.52	1.68	0.75
LOC106578945	Ssa#XM_014158248.1	Ssa#CB512053	Inositol polyphosphate multikinase									-0.48	-0.26																															1.33	1.49	0.52	0.57	0.92	0.55
LOC106578945	Ssa#XM_014158248.1		Inositol polyphosphate multikinase									-0.48	-0.26																															1.33	1.49	0.52	0.57	0.92	0.55
LOC106578962	Ssa#XM_014158291.1		Interferon-induced protein with tetratricopeptide repeats 5-2									6.43	3.1				2.64	3.05		2.39	4.55
LOC106578964	Ssa#XM_014158292.1	Ssa#S31971912	Interferon-induced protein with tetratricopeptide repeats 5-1	1.2	4.33	3.39	4.74	2.49	2.46	3.98	1.44	4.16	2.23	5.45	3.66	4.95	2.38	3.83	8.81	1.86	2.9	0.17	0.74	0.93	1.33	0.39	0.55	1.08		1.92	2.34							0.748438	1.65994	1.8866	4.09734	1.86095	1.77377	0.02	-0.15	-0.15	-0.94	-0.74	-0.18
LOC106578964	Ssa#XM_014158292.1	Ssa#STIR00073	Interferon-induced protein with tetratricopeptide repeats 5-1		1.79	1.22	1.92		0.39	0.97	0.14	4.16	2.23	1.29		1.77	2.38	3.83		1.86	2.9																	-0.141426	-0.107371	-0.0923	1.28567	-0.284447	-0.372226	0.02	-0.15	-0.15	-0.94	-0.74	-0.18
LOC106578964	Ssa#XM_014158292.1		Interferon-induced protein with tetratricopeptide repeats 5-1									4.16	2.23				2.38	3.83		1.86	2.9																							0.02	-0.15	-0.15	-0.94	-0.74	-0.18
LOC106579045	Ssa#XM_014158472.1		cholesterol 25-hydroxylase-like protein									2.73	2.12				0.38	1.49		0.48	1.66																							3.34	2.79	1.53	1.99	2.49	1.5
LOC106579095	Ssa#XM_014158643.1	Ssa#S35705124	Ataxin 7-like 3									-0.37	-0.71									-0.78	-1.43	-1.45	-1.41	-1.71	-1.85	-1.38	-2.01	-0.52	-0.92	-0.33	-1.18	-1.54	-1.63	-1.42	-1.41							-1.08	-1.37	-0.29	-0.82	-0.51	-0.3
LOC106579095	Ssa#XM_014158643.1		Ataxin 7-like 3									-0.37	-0.71																															-1.08	-1.37	-0.29	-0.82	-0.51	-0.3
LOC106579127	Ssa#XM_014158712.1		endonuclease domain-containing 1 protein-like									2.51	1.22																															2.07	1.66	1.28	2.08	1.53	1.58
LOC106579159	Ssa#XM_014158765.1		E3 ubiquitin-protein ligase DTX3L									2.73	1.19				1.83	1.75		0.85	1.33																							-1.42	-1.61	-0.11	-1.16	-1.36	-0.85
LOC106579190	Ssa#XM_014158859.1	Ssa#S50370200	ATPase, H+ transporting, lysosomal, V0 subunit c, b						0.16	1.51	1.06	1.53	0.82									2.56	2.18	2.09	2	0.99	1.19	0.93				0.4	0.78	0.83	0.59	1.09	1.4	0.23507	-0.54566	-0.605873	-0.50258	-0.69437	-1.2835	1.49	1.26	0.96	0.91	0.28	0.93
LOC106579190	Ssa#XM_014158859.1		ATPase, H+ transporting, lysosomal, V0 subunit c, b									1.53	0.82																															1.49	1.26	0.96	0.91	0.28	0.93
LOC106579287	Ssa#XM_014159068.1	Ssa#TC96349	disintegrin and metalloproteinase domain-containing protein 8-like									2.51	0.84									0.76	1.12	0.67	0.63	0.48	0.35	0.24																2.12	1.55	1.64	2.36	1.47	2
LOC106579287	Ssa#XM_014159068.1		disintegrin and metalloproteinase domain-containing protein 8-like									2.51	0.84																															2.12	1.55	1.64	2.36	1.47	2
LOC106579408	Ssa#XM_014159297.1	Ssa#KSS823	Integrin alpha-X									0.58	0.04									0.54	1.2	1.23	1.39	0.48	0.44	0.52	1.19															2.05	1.69	1.91	2.54	0.83	2.37
LOC106579408	Ssa#XM_014159297.1	Ssa#S35535520	Integrin alpha-X	-1.05				-1.16				0.58	0.04		0.71							-0.81	0.06	0.27	0.28	0.54	1.16	1.02																2.05	1.69	1.91	2.54	0.83	2.37
LOC106579408	Ssa#XM_014159297.1	Ssa#S35660044	Integrin alpha-X									0.58	0.04			-0.76						0.68	1.44	1.33	1.36	0.48	0.2	0.22	1.96									-0.853028	-1.35345	-0.826174	-0.869783	-0.780622	-0.996377	2.05	1.69	1.91	2.54	0.83	2.37
LOC106579408	Ssa#XM_014159297.1	Ssa#S50695622	Integrin alpha-X									0.58	0.04									0.55	1.13	1.06	1.22	0.68	0.51	0.42	1.36									-1.67086	-0.492623	-0.216232	-0.813563	-0.260881	-0.23556	2.05	1.69	1.91	2.54	0.83	2.37
LOC106579408	Ssa#XM_014159297.1		Integrin alpha-X									0.58	0.04																															2.05	1.69	1.91	2.54	0.83	2.37
LOC106579499	Ssa#XM_014159444.1	Ssa#KSS1002	Chemokine (C-C motif) ligand 34b						-0.35	-1.16	-1.09	5.88	2.17							0.8	2.34																							2.19	1.2	0.52	0.65	0.26	0.69
LOC106579499	Ssa#XM_014159444.1		Chemokine (C-C motif) ligand 34b									5.88	2.17							0.8	2.34																							2.19	1.2	0.52	0.65	0.26	0.69
LOC106579561	Ssa#XM_014159589.1	Ssa#KSS3632	Neutrophil cytosolic factor 2									2.09	0.46									-1.02	-0.87	-0.79	-0.58	-2.15	-1.74	-1.57				-0.92	-0.62	-0.86	-0.88	-0.58	-1.03							2.48	2.15	1.58	1.75	1.27	1.42
LOC106579561	Ssa#XM_014159589.1		Neutrophil cytosolic factor 2									2.09	0.46																															2.48	2.15	1.58	1.75	1.27	1.42
LOC106579596	Ssa#XM_014159647.1	Ssa#GRASP209736785	cytochrome c oxidase subunit 4 isoform 1, mitochondrial-like		-0.21	-0.86	-0.07		-0.48	-2.04	-1.43	-1.11	-0.4	-1.14	-1.32					0.19	-0.36	0.72	2	1.55	1.74	0.76	1.27	1.17	1.19	0.45	1.02							-0.521979	-0.197832	-0.279961	0.125591	1.00951	1.16337	0.43	0.43	0.16	0.84	-0.03	0.23
LOC106579596	Ssa#XM_014159647.1		cytochrome c oxidase subunit 4 isoform 1, mitochondrial-like									-1.11	-0.4							0.19	-0.36																							0.43	0.43	0.16	0.84	-0.03	0.23
LOC106579619	Ssa#XM_014159709.1		myelin-associated glycoprotein-like									3.27	0.96																															2.82	2.81	2.63	2.9	1.8	2.89
LOC106579620	Ssa#XM_014159711.1		myeloid cell surface antigen CD33-like									2.92	1																															1.88	2.51	2.45	2.6	1.58	2.53
LOC106579621	Ssa#XM_014159716.1		myelin-associated glycoprotein-like									2.8	0.58																															2.66	2.53	2.29	2.26	1.41	2.23
LOC106579703	Ssa#XM_014159841.1	Ssa#EG786166	PaTched Related family member	0.63	4.41	3.18	4.52	2.43	2.37	3.44	1.49	3.21	1.02	3.89	2	2.37	1.68	2.73	8.81	-0.26	1.19	1.16	1.18	0.98	1.54	0.78	0.71	0.99	1.1	3.24	2.71	2.38	2.24	1.86	1.95	5.02	4.83	0.639475	3.53426	3.9562	1.8189	2.61052	3.8686
LOC106579703	Ssa#XM_014159841.1		PaTched Related family member									3.21	1.02				1.68	2.73		-0.26	1.19
LOC106579832	Ssa#XM_014160088.1		AT-rich interactive domain-containing protein 5A									1.73	0.57							1.18	1.98																							2.4	2.29	0.98	1.92	1.16	0.91
LOC106579978	Ssa#XM_014160459.1		Multiple epidermal growth factor-like domains protein 9									0.13	-0.48																															1.48	1.62	0.39	1.24	1.37	0.67
LOC106579991	Ssa#XM_014160492.1		TNF alpha induced protein 9 Metalloreductase STEAP4									1.4	0.76																															3.87	4.14	3.01	3.21	3.32	1.5
LOC106580001	Ssa#XM_014160532.1	Ssa#GRASP223649207	Tubulin, beta 4B class IVb	-0.4				-1.4				0.48	0.34		0.71					0.65	1.02	1.23	1.66	1.66	1.22	0.7	-0.17	0.4	1.49			0.81	1.01	1.29	1.03	0.67	1.57	1.38733	2.42506	2.90174	-2.07064	0.475645	2.53845
LOC106580001	Ssa#XM_014160532.1	Ssa#S18891212	Tubulin, beta 4B class IVb	-0.24				-1.36	0.07	0.73	1	0.48	0.34		1.06					0.65	1.02	1.17	1.67	1.73	1.31	1.2	0.3	1.05	1.7			0.4	1.3	1.2	1.56	1.04	1.88	0.630599	1.98037	2.2982	-0.982114	0.397236	1.9029
LOC106580001	Ssa#XM_014160532.1		Tubulin, beta 4B class IVb									0.48	0.34							0.65	1.02
aqp1	Ssa#XM_014160930.1	Ssa#GRASP223647705	Aquaporin-1	1.01	1.34	0.98	1.97	0.66	1.5	2.08	1.25	1.91	0.4	2.48	1.83	1.56	0.99	1.4	8.81			0.2	0.28	0.77	1.25	0.91	1.28	0.96	1.65	1.23	1.82	1.65	2.18	1.17	1.97	2.7	3.26	0.822494	-1.17293	-0.399029	1.55615	-0.148703	-1.74677
aqp1	Ssa#XM_014160930.1		Aquaporin-1									1.91	0.4				0.99	1.4
LOC106580247	Ssa#XM_014161066.1	Ssa#S47729315	E3 ubiquitin-protein ligase NEURL3-like									0.03	0.1						8.81			3.67	4.55	2	1.41	0.89	1.26	0.06	1.11									0.0965345	3.98547	2.94492	-0.171227	0.898407	2.86635
LOC106580247	Ssa#XM_014161066.1		E3 ubiquitin-protein ligase NEURL3-like									0.03	0.1
ubl1	Ssa#XM_014161156.1		ubiquitin-like protein									5.25	2.39				1.95	2.41		3.32	4.21
LOC106580335	Ssa#XM_014161289.1	Ssa#S30241642	MARCKS-like 1						0.24	1	-0.27	0.61	-0.06	1.18								2.19	2.55	1.32	1.19	0.68	0.11	0.35	1.07			0.29	0.74	0.17	0.36	0.85	0.9	1.4004	4.98215	4.44543	1.28483	2.34535	4.56456	0.37	0.56	0.32	1.93	1.11	1.25
LOC106580335	Ssa#XM_014161289.1		MARCKS-like 1									0.61	-0.06																															0.37	0.56	0.32	1.93	1.11	1.25
LOC106580394	Ssa#XM_014161399.1	Ssa#KSS3027	L-serine dehydratase/L-threonine deaminase									3.42	1.57							0.67	2.23																							2.52	2.78	1.78	2.39	1.89	2.54
LOC106580394	Ssa#XM_014161399.1		L-serine dehydratase/L-threonine deaminase									3.42	1.57							0.67	2.23																							2.52	2.78	1.78	2.39	1.89	2.54
LOC106580425	Ssa#XM_014161475.1		tissue-type plasminogen activator-like									-0.59	-0.24																															1.18	1.65	0.65	1.48	1.34	1.2
LOC106580518	Ssa#XM_014161681.1		zinc metalloproteinase-disintegrin-like brevilysin H2a									0.38	0.09																															2	1.95	0.65	1.58	0.73	0.87
LOC106580568	Ssa#XM_014161765.1	Ssa#S48406650	ATP synthase subunit alpha, mitochondrial						-0.31	-0.86	-0.81	-0.21	-0.27	-1.39	-0.89							-0.8	-1.06	-1.38	-1.61	-0.67	-0.92	-0.89	-1.23			-0.24	-1.13	-0.61	-0.97	-1.13	-1.59	-0.794788	-1.79217	-1.67371	-0.129287	-0.995032	-2.17862
LOC106580568	Ssa#XM_014161765.1		ATP synthase subunit alpha, mitochondrial									-0.21	-0.27
LOC106580573	Ssa#XM_014161776.1	Ssa#GRASP209735101	gamma-glutamyl hydrolase-like		-1.01	-1.54	-0.7		0.42	0.65	1.42	-0.07	-0.17		0.7					-0.89	-0.98											-0.62	-0.6	-1.29	-0.7	-1.46	-1.69	-0.206168	-1.38475	-0.625544	-2.90503	-2.11347	-2.97869	1.58	1.92	1.01	1.86	1.36	1.53
LOC106580573	Ssa#XM_014161776.1		gamma-glutamyl hydrolase-like									-0.07	-0.17							-0.89	-0.98																							1.58	1.92	1.01	1.86	1.36	1.53
LOC106580600	Ssa#XM_014161841.1	Ssa#S31987111	Steroidogenic acute regulatory protein [Salvelinus fontinalis]									0.13	-0.01									2.02	2.74	2.14	1.12	0.32	0.3	0.14																2.66	1.87	1.43	2.33	0.77	1.7
LOC106580600	Ssa#XM_014161841.1		Steroidogenic acute regulatory protein [Salvelinus fontinalis]									0.13	-0.01																															2.66	1.87	1.43	2.33	0.77	1.7
LOC106580604	Ssa#XM_014161843.1		C-type lectin domain family 4 member K									1.32	0.2							-1.37	-1.04																							2.35	1.91	1.82	1.58	0.74	1.49
LOC106580659	Ssa#XM_014161958.1	Omy#S18094020	RAB11a, member RAS oncogene family, like									0.26	0.13							0.53	0.84																							1.2	0.66	0.49	0.54	0.74	0.61
LOC106580659	Ssa#XM_014161958.1		RAB11a, member RAS oncogene family, like									0.26	0.13							0.53	0.84																							1.2	0.66	0.49	0.54	0.74	0.61
ssh2	Ssa#XM_014162231.1		Protein phosphatase Slingshot homolog 1									-0.95	-0.15							-0.81	-0.63																							2.32	2.28	0.91	1.89	1.08	0.92
LOC106580860	Ssa#XM_014162353.1		sushi domain-containing protein 6-like									0.81	0.15																															1.29	1.69	0.63	0.98	0.68	0.9
LOC106580961	Ssa#XM_014162559.1	Ssa#GRASP223647811	high affinity immunoglobulin gamma Fc receptor I-like	0.1	1.48	1.19	1.45		2.03	2.96	2.73	2.75	1.29	2.77	2.62	-1.8				1.14	0.37	1.94	2.05	1.79	2.02	2.01	1.23	1.53	2.75	0.97	2.35	1.37	2.65	1.52	2.66	2.94	3.87	0.932835	5.75293	7.21962	1.03288	2.98024	4.61172	2.23	2.2	2.22	3.09	1.5	2.63
LOC106580961	Ssa#XM_014162559.1	Ssa#KSS2992	high affinity immunoglobulin gamma Fc receptor I-like		1.47	1.15	1.36		2.01	2.95	2.69	2.75	1.29	2.71	2.58	-1.86				1.14	0.37	2.02	2.07	1.85	2.05	1.99	1.28	1.55	2.72	1	2.32	2.25	2.59	1.3	2.27	2.68	4.41	0.73333	5.95879	6.78313	1.85956	2.42439	4.8998	2.23	2.2	2.22	3.09	1.5	2.63
LOC106580961	Ssa#XM_014162559.1	Ssa#S50700634	high affinity immunoglobulin gamma Fc receptor I-like		1.43	1.2	1.55		2.02	2.88	2.73	2.75	1.29	2.75	2.69	-2.01				1.14	0.37	1.94	2.12	1.84	2.03	1.93	1.21	1.49	2.84	1	2.32	1.24	2.81	1.3	2.35	2.67	4.14	0.600136	4.8326	6.61866	1.03186	1.85041	3.85767	2.23	2.2	2.22	3.09	1.5	2.63
LOC106580961	Ssa#XM_014162559.1		high affinity immunoglobulin gamma Fc receptor I-like									2.75	1.29							1.14	0.37																							2.23	2.2	2.22	3.09	1.5	2.63
LOC106581001	Ssa#XM_014162646.1		FH2 domain-containing protein 1									-1.57	0																															0.48	1.2	-0.58	0.53	0.31	-0.16
LOC106581051	Ssa#XM_014162747.1		elastin-like									-0.76	0.78							-1.02	-0.82																							-1.03	-0.74	-0.58	-0.16	0.07	0.04
LOC106581080	Ssa#XM_014162793.1	Omy#S18170445	C5a anaphylatoxin chemotactic receptor 1						0.39	0.94	0.38	1.23	0.22	1.22	1.08							3.18	4.31	2.48	1.61	0.38	0.56	0.26										0.069137	1.36151	0.813913	-0.923475	0.530016	0.860944	2.96	2.4	1.95	2.29	1.46	1.98
LOC106581080	Ssa#XM_014162793.1		C5a anaphylatoxin chemotactic receptor 1									1.23	0.22																															2.96	2.4	1.95	2.29	1.46	1.98
LOC106581219	Ssa#XM_014163130.1	Ssa#S35543997	collagenase 3-like						0.51	5.01	3.15	5.29	1.52	4.02	3.01							0.74	2.79	4.52	5.36	3.74	2.77	1.96	3.95			1.32	1.34	1.78	1.65	2.67	3.8							2.8	5.16	1.93	2.26	2.3	1.67
LOC106581219	Ssa#XM_014163130.1		collagenase 3-like									5.29	1.52																															2.8	5.16	1.93	2.26	2.3	1.67
LOC106581244	Ssa#XM_014163165.1	Ssa#GRASP209737501	Hematopoietic adaptor containing SH3 and SAM domains 1, SAMSN1						0.79	1.17	1.52	1.43	0.06	1.41	2.17							1.2	2.4	1.35	1.4	1	0.66	0.43	1.38	0.2	0.97	2.15	1.35	1.54	1.42	3.44	2.25							2.46	2.15	1.32	2.03	0.98	1.62
LOC106581244	Ssa#XM_014163165.1		Hematopoietic adaptor containing SH3 and SAM domains 1, SAMSN1									1.43	0.06																															2.46	2.15	1.32	2.03	0.98	1.62
LOC106581250	Ssa#XM_014163174.1	Ssa#DN163994	Kinase suppressor of Ras 1									2.57	1.03				1.69	2.41		0.94	1.85																							0.71	0.34	0.81	0.64	0.33	0.45
LOC106581250	Ssa#XM_014163174.1	Ssa#GRASP209154455	Kinase suppressor of Ras 1		0.49	1.25	0.57		1.31	2.28	1.48	2.57	1.03	2.39	2.26	1.27	1.69	2.41	8.81	0.94	1.85	0.32	0.78	1.4	1.57	1.29	0.81	1.37	1.34	1.19	1.95	1.72	1.78	0.86	1.2	2.91	3.69	1.52336	1.42856	1.27801	-0.568194	1.41623	2.0086	0.71	0.34	0.81	0.64	0.33	0.45
LOC106581250	Ssa#XM_014163174.1		Kinase suppressor of Ras 1									2.57	1.03				1.69	2.41		0.94	1.85																							0.71	0.34	0.81	0.64	0.33	0.45
LOC106581480	Ssa#XM_014163552.1	Ssa#S30275401	Membrane metallo-endopeptidase-like 1	-0.01				1.08	-0.61	-2.2	-2.63	-1.39	0.12	-1.21	-1.87		0.05	0.93																				-0.238743	-0.138168	1.04665	-0.0315225	0.659876	1.05076	4.71	4.86	3.07	3.23	3.03	1.87
LOC106581480	Ssa#XM_014163552.1		Membrane metallo-endopeptidase-like 1									-1.39	0.12				0.05	0.93																										4.71	4.86	3.07	3.23	3.03	1.87
LOC106581595	Ssa#XM_014163721.1	Ssa#BG935071	haptoglobin-like									0.14	0.08						8.81			2.84	2.11	2.74	0.47	-0.03	-0.98	-1.62	1.32	1.27	1.11													0.93	1.19	1.3	1.68	1.08	0.57
LOC106581595	Ssa#XM_014163721.1	Ssa#S18835747	haptoglobin-like									0.14	0.08						8.81			2.89	2.2	2.78	0.52	-0.01	-1.06	-1.69	1.34	1.23	1.1													0.93	1.19	1.3	1.68	1.08	0.57
LOC106581595	Ssa#XM_014163721.1		haptoglobin-like									0.14	0.08																															0.93	1.19	1.3	1.68	1.08	0.57
mouse	Ssa#XM_014163747.1	Ssa#KSS4389	immunoresponsive 1 homolog									0.16	0																			-1.63	-0.44	-1.03	-1.04	-0.89	-1.09	0.747538	2.05116	2.54892	0.402474	1.64656	2.15834	6.58	6.83	2.57	5.52	4.69
mouse	Ssa#XM_014163747.1		immunoresponsive 1 homolog									0.16	0																															6.58	6.83	2.57	5.52	4.69
LOC106581656	Ssa#XM_014163840.1		Leucine-rich repeat flightless-interacting protein 1									-0.1	-1.18																															2.03	1.57	1.02	1.43	1.31	0.89
LOC106581692	Ssa#XM_014163926.1		Serine/threonine kinase 17b									0.78	0.21																															1.91	1.66	1.05	1.39	1.17	1.06
ifih1	Ssa#XM_014164133.1	Ssa#S35534453	Probable ATP-dependent helicase LGP2	0.71	2.03	1.67	2.24	2.06	1.76	2.5	1.16	1.04	0.08	2.52	1.7	2.07	1.24	1.33	8.81			0.32	0.44	0.61	0.74	1.01	1.07	1.35		1.67	1.85	1.34	1.93	0.66	0.77	2.8	2.43	0.202508	2.74405	3.13478	3.03411	2.53001	2.63878
ifih1	Ssa#XM_014164133.1		Probable ATP-dependent helicase LGP2									1.04	0.08				1.24	1.33
LOC106581859	Ssa#XM_014164283.1	Ssa#GRASP223647461	integrin beta-2-like						1.33	1.55	2.1	-1.34	-0.93	1.36	2.37	-1.59						2.03	2.84	2.66	2.61	1.57	1.34	1.5	2.41	0.11	1.18	1.22	2.01	1	1.78	1.5	3.13	-0.896559	-2.36877	-1.87159	-1.18762	-0.821966	-1.8799
LOC106581859	Ssa#XM_014164283.1		integrin beta-2-like									-1.34	-0.93
txndc9	Ssa#XM_014164692.1	Ssa#S47727430	Thioredoxin domain-containing protein 9	0.08				1.08				0.05	-0.28			-0.83				-0.23	-1.58	2.33	0.26	-0.73	-0.41	0.24	0.22	0.23																-1.53	-1.4	-1.08	-0.68	-0.69	-0.62
txndc9	Ssa#XM_014164692.1		Thioredoxin domain-containing protein 9									0.05	-0.28							-0.23	-1.58																							-1.53	-1.4	-1.08	-0.68	-0.69	-0.62
LOC106582122	Ssa#XM_014164876.1		cell surface glycoprotein CD200 receptor 1-A-like									1.72	0.33							0.89	0.61
LOC106582181	Ssa#XM_014164992.1	Ssa#GRASP209738185	translationally-controlled tumor protein homolog									-0.73	-0.51		-0.88							-0.47	-1.32	-1.61	-1.83	-1.11	-1.57	-0.83	-1.05			-0.46	-0.56	-0.58	-0.48	-0.72	-1.36	-1.17866	-2.67401	-2.19052	-1.14656	-1.665	-2.61067	0.2	-0.05	-0.1	1	-0.14	0.59
LOC106582181	Ssa#XM_014164992.1		translationally-controlled tumor protein homolog									-0.73	-0.51																															0.2	-0.05	-0.1	1	-0.14	0.59
LOC106582240	Ssa#XM_014165110.1	Ssa#KSS1940	interferon-induced guanylate-binding protein 1-like		1.79	0.9	1.56		1.74	1.75	1.93	2.45	1.81	2.14	1.75	2.41	1.71	2.38	8.81	1	2.5	0.83	0.32	0.64	0.87	0.51	0.46	0.91	1.12	1.46	2.42	1	2.24	0.76	1.73	4.08	3.58	0.719016	1.12013	1.07628	2.1895	0.039763	1.02042	1.14	0.73	1.27	-0.16	-0.23	-0.51
LOC106582240	Ssa#XM_014165110.1		interferon-induced guanylate-binding protein 1-like									2.45	1.81				1.71	2.38		1	2.5																							1.14	0.73	1.27	-0.16	-0.23	-0.51
LOC106582249	Ssa#XM_014165132.1	Ssa#EG803998	Plastin-2 lymphocyte cytosolic protein	0.19				1.07	0.44	0.83	0.88	2.12	0.58		3.02							0.67	1.13	0.67	0.54	0.13	0.15	0.28										-0.476293	-1.59376	-1.50434	-0.302233	-1.08687	-1.51328	2.28	1.61	1.76	2.07	0.82	1.8
LOC106582249	Ssa#XM_014165132.1	Ssa#S47726592	Plastin-2 lymphocyte cytosolic protein	0.01	-1.09	-1	-0.69	1.41	1.69	2.33	2.51	2.12	0.58	2.18	2.51							1.88	2.98	2.51	2.34	0.93	0.66	0.65	1.91	-0.17	0.8	0.89	1.9	0.81	1.45	1.19	2.58	-1.03602	-1.86516	-2.30639	-2.94994	-0.669315	-1.60561	2.28	1.61	1.76	2.07	0.82	1.8
LOC106582249	Ssa#XM_014165132.1	Ssa#S52891616	Plastin-2 lymphocyte cytosolic protein									2.12	0.58			-2.05						0.7	1.29	0.94	0.79	0.13	0.11	0.11										-0.107677	-1.14064	-0.923428	0.12688	-0.230037	-1.08459	2.28	1.61	1.76	2.07	0.82	1.8
LOC106582249	Ssa#XM_014165132.1		Plastin-2 lymphocyte cytosolic protein									2.12	0.58																															2.28	1.61	1.76	2.07	0.82	1.8
LOC106582403	Ssa#XM_014165492.1	Ssa#GRASP223649079	Rho family GTPase 1 like	-0.83				-1.11				1.13	0.11	1.08					8.81	0	0.92	2.3	2.25	1.34	1.02	0.68	0.66	0.32										-0.128202	1.52473	2.84153	-0.711916	0.26558	1.9172	2.16	2.17	0.8	1.95	2.21	1.33
LOC106582403	Ssa#XM_014165492.1	Ssa#KSS3211	Rho family GTPase 1 like						0.12	1.47	0.78	1.13	0.11	1.22						0	0.92	2.38	2.28	1.17	0.61	0.61	0.39	0.01										-0.012709	2.65458	3.18721	-0.167112	0.614324	3.05214	2.16	2.17	0.8	1.95	2.21	1.33
LOC106582403	Ssa#XM_014165492.1		Rho family GTPase 1 like									1.13	0.11							0	0.92																							2.16	2.17	0.8	1.95	2.21	1.33
LOC106582510	Ssa#XM_014165682.1		Sialic-acid binding protein-4 - Ident 24									0.2	-0.44																															3.03	2.77	1.61	2.34	1.22	1.73
LOC106582526	Ssa#XM_014165704.1	Ssa#S35472445	Fibronection									1.47	1.37	1.13	1.15					-0.8	-0.44	-0.43	-0.51	1.42	1	1.31	1.31	1.44										0.0498758	0.593729	1.02291	-0.276935	0.193825	1.20481	0.82	1.04	0.85	2.02	1.79	1.11
LOC106582526	Ssa#XM_014165704.1	Ssa#S35565705	Fibronection									1.47	1.37							-0.8	-0.44																							0.82	1.04	0.85	2.02	1.79	1.11
LOC106582526	Ssa#XM_014165704.1		Fibronection									1.47	1.37							-0.8	-0.44																							0.82	1.04	0.85	2.02	1.79	1.11
LOC106582562	Ssa#XM_014165770.1		Sialic-acid binding protein-4 - Ident 24									0.69	0.28																															1.89	1.93	0.75	1.49	0.36	0.89
LOC106582593	Ssa#XM_014165826.1		sialoadhesin-like CD169									0.41	-0.07																															2.26	2.15	1.21	2.04	0.94	1.45
LOC106582887	Ssa#XM_014166473.1	Ssa#GRASP209156159	Transcription factor MafB [Maf-B]		-1.53	0.91	-0.63		1.06	3.11	2.8	3	0.68	3.39	2.52							-0.57	0.34	2.05	2.67	1.53	1.57	1.32	1.95			0.92	1.55	1.17	1.2	1.36	2.62	1.35599	0.822363	1.49705	-1.09233	-0.953232	0.567936	-0.08	-0.95	0.03	-0.13	-0.96	0.04
LOC106582887	Ssa#XM_014166473.1		Transcription factor MafB [Maf-B]									3	0.68																															-0.08	-0.95	0.03	-0.13	-0.96	0.04
LOC106582900	Ssa#XM_014166492.1	Ssa#S48406146	Rho GTPase-activating protein 39									-0.47	-0.59									-0.97	-1.59	-1.9	-2.07	-1.89	-1.98	-1.66	-2.06			-0.59	-1.38	-1.33	-1.57	-1.15	-2.11
LOC106582900	Ssa#XM_014166492.1		Rho GTPase-activating protein 39									-0.47	-0.59
LOC100136421	Ssa#XM_014166528.1	Ssa#S34550845	opioid growth factor receptor-like protein 1	0.25	2.23	1.94	2.05	1.09	1.47	2.37	1.05	2.96	1.25	3.12	2.28	2.3	1.53	2.08	8.81	1.19	1.66								1.38	1.16	1.35							0.688175	1.40616	2.12159	1.89258	1.35225	1.60408	-0.41	-0.41	0.04	-0.88	-1.05	-0.66
LOC100136421	Ssa#XM_014166528.1		opioid growth factor receptor-like protein 1									2.96	1.25				1.53	2.08		1.19	1.66																							-0.41	-0.41	0.04	-0.88	-1.05	-0.66
LOC106582922	Ssa#XM_014166553.1	Ssa#S18835622	Fatty acid binding protein 10a, liver basic									-2.3	-1.33	-2.61	-1.83							0.39	0.1	0.03	-0.24	3.05	0.8	0.69		-0.86	-0.89
LOC106582922	Ssa#XM_014166553.1		Fatty acid binding protein 10a, liver basic									-2.3	-1.33
LOC106583179	Ssa#XM_014167075.1		Prostacyclin synthase									-0.82	0.09							1.91	1.68																							2.32	1.82	0.42	2.29	1.5	1.26
csf3r	Ssa#XM_014167081.1	Ssa#GRASP209154821	granulocyte colony-stimulating factor receptor						1.01	0.98	2.32	1	0.81	1.13	1.79	-2.31						3.08	3.95	3.32	3.01	1.38	1.43	0.68	2.42	-0.38	1.08							-0.933661	-0.860066	0.112408	-1.63625	-1.1395	-0.310891	2.63	2.08	2.12	4.07	1.96	2.75
csf3r	Ssa#XM_014167081.1		granulocyte colony-stimulating factor receptor									1	0.81																															2.63	2.08	2.12	4.07	1.96	2.75
LOC106583214	Ssa#XM_014167130.1	Ssa#GRASP223647725	Protein kinase C, delta a						0.29	0.68	1.04	0.38	-0.42		0.93							1.12	1.7	1.46	1.29	1.1	1.15	0.87	1.16									-0.256761	-1.51893	-2.9599	-1.5684	-0.656184	-1.81772	1.39	0.66	1.12	0.8	-0.41	0.53
LOC106583214	Ssa#XM_014167130.1		Protein kinase C, delta a									0.38	-0.42																															1.39	0.66	1.12	0.8	-0.41	0.53
gpr84	Ssa#XM_014167170.1		G-protein coupled receptor 84									0.01	0.11																															2.04		0.51	1.71		1.76
mmp19	Ssa#XM_014167201.1		matrix metallopeptidase 19									0.27	0.07																															3.01	2.05	1.7	1.74	1.07	0.86
LOC106583289	Ssa#XM_014167271.1		insulin-like growth factor-binding protein 6									-0.21	0.13							0.16	1.32																							3.07	3.37	0.93	2.5	1.98	1.15
LOC106583317	Ssa#XM_014167368.1	Ssa#KSS1690	Voltage-gated hydrogen channel 1									0.21	0.03			-1.18						3.47	4.28	3.15	1.63	0.49	-0.06	-0.22										0.776213	1.54815	1.16225	0.898778	2.86185	3.98845	2.62	2.15	1.87	2.4	1.02	2.3
LOC106583317	Ssa#XM_014167368.1		Voltage-gated hydrogen channel 1									0.21	0.03																															2.62	2.15	1.87	2.4	1.02	2.3
LOC106583431	Ssa#XM_014167583.1	Omy#S27583294	Interferon-induced protein 44		1.61	1.46	2.05		1.03	0.95	0.99	4.6	2.6	2.68	1.6		0.54	1.05	8.81	1.33	3.33											-0.76	0.43	-0.87	0.03	2.04	0.96	-0.301655	-0.537106	-0.249819	1.87512	-0.229126	-0.50678
LOC106583431	Ssa#XM_014167583.1	Ssa#DW541953	Interferon-induced protein 44		3.86	3.2	3.84		3.23	3.91	2.95	4.6	2.6	5.08	4.14		0.54	1.05		1.33	3.33	0.05	-0.05	0.25	0.97	0.47	0.47	1.12		1.67	2.05
LOC106583431	Ssa#XM_014167583.1		Interferon-induced protein 44									4.6	2.6				0.54	1.05		1.33	3.33
Ssa#XM_014167775.1	Ssa#XM_014167775.1		bora, aurora kinase A activator (bora), X1									-0.9	-0.64																															1.86	1.34	0.85	0.91	0.45	0.93
LOC106583533	Ssa#XM_014167834.1		prostacyclin synthase-like									0.23	-0.03							1.18	2.25
LOC106583651	Ssa#XM_014168089.1	Ssa#S35478817	Peroxisomal proliferator-activated receptor A-interacting complex 285 kDa-3		1.65	1.37	1.77		0.78	1.12	0.54	2.94	1.29	2.22	0.85	2.6	1.8	1.8	8.81	0.35	0.99
LOC106583651	Ssa#XM_014168089.1	Ssa#S35693907	Peroxisomal proliferator-activated receptor A-interacting complex 285 kDa-3		2.47	1.92	2.72		1.61	2.31	1.05	2.94	1.29	2.85	1.75	2.57	1.8	1.8	8.81	0.35	0.99								1.03	0.81	1.42							0.53612	1.02029	2.11906	2.71895	0.719712	1.19281
LOC106583651	Ssa#XM_014168089.1		Peroxisomal proliferator-activated receptor A-interacting complex 285 kDa-3									2.94	1.29				1.8	1.8		0.35	0.99
helz2	Ssa#XM_014168091.1	Ssa#S31963491	Peroxisomal proliferator-activated receptor A-interacting complex 285 kDa-2	0.88	5.11	4.08	5.43	3.16	3.08	3.62	2.36	3.02	1.23	3.51	2.83	2.44	2.69	1.99	8.81	2.44	3.56	0.54	1.01	1.16	1.36	0.91	0.83	0.66		3.44	3.89	2.92	2.56	1.38	1.92	4.18	4.34	1.65864	2.76219	3.4531	3.25284	2.56716	2.42653	-0.12	-1.2	-0.36	0.04	-1.89	-0.02
helz2	Ssa#XM_014168091.1		Peroxisomal proliferator-activated receptor A-interacting complex 285 kDa-2									3.02	1.23				2.69	1.99		2.44	3.56																							-0.12	-1.2	-0.36	0.04	-1.89	-0.02
LOC106583673	Ssa#XM_014168158.1	Ssa#S35505196	NFX1-type zinc finger containing protein	2.07	5.44	3.5	6.04	4.64	3.29	3.8	1.85	2.98	1.76	3.85	3.25	2.3	2.75	3.32	8.81	0.81	2.62									3.05	3.36	2.21	2.45	1.69	1.92	4.48	4.69	1.37386	2.59991	3.34462	4.31829	2.32286	2.37419
LOC106583673	Ssa#XM_014168158.1	Ssa#S48395929	NFX1-type zinc finger containing protein		1.51	0.34	1.45					2.98	1.76			1.49	2.75	3.32	8.81	0.81	2.62																	-0.137054	-0.0943485	0.3767	1.36068	-0.10919	-0.163595
LOC106583673	Ssa#XM_014168158.1		NFX1-type zinc finger containing protein									2.98	1.76				2.75	3.32		0.81	2.62
LOC106583726	Ssa#XM_014168266.1		cysteinyl leukotriene receptor 1 (cysltr1)									1.1	1.2							-0.07	-0.17																							3.11	2.71	2.01	1.68	1.3	1.33
LOC106583734	Ssa#XM_014168278.1	Ssa#S35602638	TRIM39 protein		2.74	2.77	3.11		1.43	2.4	1.1	3.51	1.86	2.61	1.9	1.99	2.47	2.94	8.81			0.62	1.05	0.93	1.24	-0.32	-0.43	-0.06		1.46	1.68							1.01646	0.538949	1.20007	3.02517	1.16292	0.68223
LOC106583734	Ssa#XM_014168278.1		TRIM39 protein									3.51	1.86				2.47	2.94
LOC106583827	Ssa#XM_014168424.1	Ssa#S35492331	Protein phosphatase 1 regulatory subunit 3D						-0.14	-1.33	-1.06	-1.47	-0.33	-1.24	-1.03							-1.14	-2.93	-2.15	-2.67	-1.75	-2.04	-1.47	-1.52			-0.39	-1.25	-1.25	-1.19	-1.65	-2.14
LOC106583827	Ssa#XM_014168424.1		Protein phosphatase 1 regulatory subunit 3D									-1.47	-0.33
LOC106583934	Ssa#XM_014168623.1		Claudin-18									0.74	0.09																															2.75	2.43	1.45	1.86	0.44	1.39
LOC106584094	Ssa#XM_014168930.1	Ssa#GRASP221220491	regulator of G-protein signaling 2-like		-0.88	0.03	-0.11		0.66	2.1	1.98	1.71	0.03	1.73					8.81	-0.6	-0.85	2.86	2.51	1.76	1.63	0.33	0.89	0.23	2.26									-1.00768	-3.49306	-4.18122	-0.908578	-1.57358	-3.05471	2.47	1.6	0.5	2.86	2.18	1.11
LOC106584094	Ssa#XM_014168930.1		regulator of G-protein signaling 2-like									1.71	0.03							-0.6	-0.85																							2.47	1.6	0.5	2.86	2.18	1.11
LOC106584150	Ssa#XM_014169070.1		Regulator of G-protein signaling 1									3.43	1.24																															1.34	1.36	0.65	1.13	1.11	0.78
lpxn	Ssa#XM_014169278.1		Leupaxin									0.97	-0.03																															2.27	1.82	1.26	1.71	0.77	1.47
LOC106584298	Ssa#XM_014169377.1		polymeric immunoglobulin receptor-like									2.27	0.67							-0.21	1.05																							4.71	3.99	3.38	4.34	2.54	3.35
LOC106584449	Ssa#XM_014169804.1	Ssa#GRASP209736877	Complement factor D precursor									-0.08	-0.01	1.35		-0.83				-0.63	-1.4	1.98	2.28	1.88	0.97	-0.27	-0.36	-0.33										1.78199	2.54071	2.20976	0.439441	0.583495	2.22883	2.46	2.45	1.06	2.22	1.03	1.91
LOC106584449	Ssa#XM_014169804.1	Ssa#S35661901	Complement factor D precursor									-0.08	-0.01	1.91		-0.98				-0.63	-1.4	2.07	2.33	2.02	0.94	-0.24	-0.39	-0.4										1.92925	2.8777	2.01412	1.03101	0.72834	2.15947	2.46	2.45	1.06	2.22	1.03	1.91
LOC106584449	Ssa#XM_014169804.1		Complement factor D precursor									-0.08	-0.01							-0.63	-1.4																							2.46	2.45	1.06	2.22	1.03	1.91
LOC106584587	Ssa#XM_014170044.1	Omy#KVkm2_F07	hepcidin-1									0.58	0.11									1.67	1.68	1.45	0.88	0.54	-0.06	-0.1				-1.44	-0.14	-1.03	0.02	-0.58	-0.63	0.182817	3.08677	3.13304	-0.12601	0.420883	2.98397	1.7	2.38	0.85	0.54	0.92	0.09
LOC106584587	Ssa#XM_014170044.1	Ssa#S18892272	hepcidin-1									0.58	0.11									0.81	0.98	1.39	0.83	0.56	0.2	0.22										-0.199205	0.846822	2.19594	0.0346568	-0.307478	0.751111	1.7	2.38	0.85	0.54	0.92	0.09
LOC106584587	Ssa#XM_014170044.1		hepcidin-1									0.58	0.11																															1.7	2.38	0.85	0.54	0.92	0.09
LOC106584632	Ssa#XM_014170116.1	Ssa#DW553253	Nucleobindin 2b									0.48	-0.02									0.39	1.1	0.76	0.68	0.46	0.25	0.37										-0.333622	1.49976	2.38619	-0.854043	0.80561	2.5819	2.44	2.15	1.07	1.73	1.23	1.36
LOC106584632	Ssa#XM_014170116.1	Ssa#STIR34406	Nucleobindin 2b									0.48	-0.02																									-0.017465	0.745356	2.2112	-0.593209	0.669874	2.17374	2.44	2.15	1.07	1.73	1.23	1.36
LOC106584632	Ssa#XM_014170116.1		Nucleobindin 2b									0.48	-0.02																															2.44	2.15	1.07	1.73	1.23	1.36
LOC106584634	Ssa#XM_014170118.1	Ssa#S48413956	Fish virus induced TRIM-7	1.42	2.56	2.98	2.94	1.71	2.04	2.33	1.52	1.85	0.65	2.47	1.84	2.51			8.81	1.29	1.42								-1.26	0.96	0.73	2.19	0.89	1.09	1.01	3	2.19	0.451163	0.927536	1.85173	2.64808	0.308754	1.17104	-0.35	-1.12	-0.73	-0.42	-0.66	-0.63
LOC106584634	Ssa#XM_014170118.1		Fish virus induced TRIM-7									1.85	0.65							1.29	1.42																							-0.35	-1.12	-0.73	-0.42	-0.66	-0.63
LOC106584654	Ssa#XM_014170150.1	Ssa#GRASP223648013	Vacuolar protein sorting-associated protein 1									1.6	0.24							-0.83	-1.05																	1.04049	2.03439	1.39331	-0.777308	0.400844	1.57104
LOC106584654	Ssa#XM_014170150.1		Vacuolar protein sorting-associated protein 1									1.6	0.24							-0.83	-1.05
LOC106584677	Ssa#XM_014170183.1	Ssa#DY701534	Tripartite motif containing TRIM 25	1.61	2.56	2.96	3.04	1.65	1.89	2.29	1.47	2.18	0.74	2.4	1.8	2.41			8.81	0.39	0.95								-1.33	0.96	0.69	1.9	0.75	0.94	0.15	2.61	2.01	1.07064	0.925194	1.70464	2.27924	0.505439	0.8254
LOC106584677	Ssa#XM_014170183.1		Tripartite motif containing TRIM 25									2.18	0.74							0.39	0.95
PU.1	Ssa#XM_014170219.1	Ssa#CA054221	PU.1									0.17	-0.32				0.98	0.68
PU.1	Ssa#XM_014170219.1	Ssa#CA060915	PU.1									0.17	-0.32				0.98	0.68
PU.1	Ssa#XM_014170219.1	Ssa#CB509741	PU.1									0.17	-0.32				0.98	0.68
PU.1	Ssa#XM_014170219.1	Ssa#CB515994	PU.1									0.17	-0.32				0.98	0.68																				-2.29819	-1.77579	-0.837065	-0.0367814	-1.91953	-2.24311
PU.1	Ssa#XM_014170219.1	Ssa#DW546678	PU.1									0.17	-0.32				0.98	0.68
PU.1	Ssa#XM_014170219.1	Ssa#DW583402	PU.1									0.17	-0.32				0.98	0.68				-1.07	-0.88	-0.73	-1.47	-1.15	-1.57	-1.89		-1.8	0.16
PU.1	Ssa#XM_014170219.1	Ssa#GRASP223649187	PU.1						0.37	0.69	1.02	0.17	-0.32	0.83		-0.63	0.98	0.68				1.77	2.1	1.89	1.71	1.17	1.32	1.01	2.48									1.58828	0.995128	1.08325	-0.212742	-0.33679	0.477872
PU.1	Ssa#XM_014170219.1	Ssa#S18873889	PU.1									0.17	-0.32				0.98	0.68																				0.510409	1.27913	1.66673	2.01232	0.500421	1.01756
PU.1	Ssa#XM_014170219.1	Ssa#S19109596	PU.1									0.17	-0.32				0.98	0.68				-1.23	-1.14	-0.56	-0.26	0.07	0.36	-0.02
PU.1	Ssa#XM_014170219.1	Ssa#S30286370	PU.1									0.17	-0.32				0.98	0.68				-0.6	-0.69	-0.67	-0.49	-1.43	-1.29	-1.44
PU.1	Ssa#XM_014170219.1	Ssa#TC108209	PU.1						-0.47	-0.95	-1.21	0.17	-0.32	-1.28	-1.45		0.98	0.68
PU.1	Ssa#XM_014170219.1		PU.1									0.17	-0.32				0.98	0.68
LOC106584721	Ssa#XM_014170246.1	Ssa#STIR18517	Sulfide quinone reductase-like (Yeast) - Ident 94									0.22	-0.4									0.92	2.1	1.21	0.68	0.32	0.1	-0.09										-0.75339	0.530977	0.817979	-1.22061	0.492129	1.51529	1.65	1.44	1.24	1.7	1.23	1.36
LOC106584721	Ssa#XM_014170246.1		Sulfide quinone reductase-like (Yeast) - Ident 94									0.22	-0.4																															1.65	1.44	1.24	1.7	1.23	1.36
LOC106585058	Ssa#XM_014170815.1		tissue-type plasminogen activator-like									0.62	0.56																															2.62	2.9	0.79	2.69	2.13	1.47
LOC106585165	Ssa#XM_014171072.1		CMP-N-acetylneuraminate-beta-galactosamide-alpha-2, 3-sialyltransferase 4-like (LOC106612963), X4									-0.28	0.03							0.46	1.22																							1.27	0	0.62	1.31	0.75	1.01
LOC106585174	Ssa#XM_014171090.1	Ssa#S35662565	lipid phosphate phosphohydrolase 1-like						0.24	1.38	0.61	0.4	0.48			-0.98			8.81			3.02	3.62	1.86	1.39	-0.12	-0.25	-1.1										0.339655	3.16938	3.63409	-0.873152	1.80334	3.69211	3.28	3.65	1.77	2.47	2.4	1.54
LOC106585174	Ssa#XM_014171090.1		lipid phosphate phosphohydrolase 1-like									0.4	0.48																															3.28	3.65	1.77	2.47	2.4	1.54
LOC106585195	Ssa#XM_014171129.1	Ssa#GRASP221220363	Growth arrest and DNA-damage-inducible, beta b									2.39	1.05	0.83					8.81			2.34	1.32	0.28	-0.42	-0.15	0.16	0				0.95	0.64	1.23	0.44	0.75	0.73	0.768931	2.51071	2.33303	-1.53085	-0.670737	0.775351	2.9	2.45	1.18	2.16	1.2	1.26
LOC106585195	Ssa#XM_014171129.1		Growth arrest and DNA-damage-inducible, beta b									2.39	1.05																															2.9	2.45	1.18	2.16	1.2	1.26
LOC106585298	Ssa#XM_014171375.1		L-serine dehydratase/L-threonine deaminase									1.39	0.64							0.57	2.27
LOC106585329	Ssa#XM_014171422.1	Ssa#S35455264	uncharacterized LOC106585329									-1	-0.87							-0.8	-0.94	-0.99	-2.16	-2.59	-2.43	-2.1	-2.27	-1.63	-1.74			-0.98	-1.4	-1.21	-0.48	-0.91	-1.74	-0.12385	-1.17293	-1.87773	0.157497	-0.12331	-1.73823
LOC106585329	Ssa#XM_014171422.1		uncharacterized LOC106585329									-1	-0.87							-0.8	-0.94
LOC106585354	Ssa#XM_014171447.1	Ssa#S48403652	Guanine deaminase						0.74	2.93	1.85	3.75	0.83	3.59								1.16	1.97	2.87	3.2	0.65	0.92	0.56	1.41			0.96	1.13	0.83	0.73	0.98	2.12	1.96416	1.33983	0.86898	-1.01461	0.649273	1.31881
LOC106585354	Ssa#XM_014171447.1		Guanine deaminase									3.75	0.83
LOC106585432	Ssa#XM_014171618.1	Ssa#S35601359	calcium/calmodulin-dependent protein kinase type II delta 1 chain-like (LOC106570798)									0.3	-0.38																									0.404968	1.14574	0.353832	0.163395	0.381051	0.368234	1.16	0.66	0.3	0.62	0.22	0.49
LOC106585432	Ssa#XM_014171618.1		calcium/calmodulin-dependent protein kinase type II delta 1 chain-like (LOC106570798)									0.3	-0.38																															1.16	0.66	0.3	0.62	0.22	0.49
crat	Ssa#XM_014171849.1	Ssa#S30275887	Carnitine O-acetyltransferase									-0.16	-0.14	-0.88	-1.28	-0.7				-0.8	-0.9	-0.31	-1.19	-1.56	-1.9	-0.73	-1.03	-0.98	-1.28			-0.87	-0.96	-1.38	-0.61	-1.75	-1.3	-0.534255	-0.77421	-1.03709	-0.0121222	-0.736478	-1.02018
crat	Ssa#XM_014171849.1	Ssa#S31976875	Carnitine O-acetyltransferase									-0.16	-0.14							-0.8	-0.9											0.3	-0.79	-0.29	-0.89	0.17	-0.8
crat	Ssa#XM_014171849.1		Carnitine O-acetyltransferase									-0.16	-0.14							-0.8	-0.9
LOC106585613	Ssa#XM_014172024.1	Ssa#S31982980	AT-rich interactive domain-containing protein 5A									2.34	0.79							0.79	1.43																							2.25	2	1.09	1.74	0.86	0.66
LOC106585613	Ssa#XM_014172024.1		AT-rich interactive domain-containing protein 5A									2.34	0.79							0.79	1.43																							2.25	2	1.09	1.74	0.86	0.66
LOC106585767	Ssa#XM_014172357.1	Ssa#DY696862	Ras GTPase-activating protein 1						-0.57	-0.79	-1.27	-2.57	-1.11		-0.95					-0.91	-1.11	-1.91	-2.7	-3.01	-3.2	-3.12	-3.13	-2.31	-1.73			-0.72	-1.39	-1.1	-0.96	-0.9	-2.22
LOC106585767	Ssa#XM_014172357.1		Ras GTPase-activating protein 1									-2.57	-1.11							-0.91	-1.11
Ssa#XM_014172393.1	Ssa#XM_014172393.1	Ssa#S18892082	GLUT6, facilitated glucose transporter member 3		-0.38	-0.87	0.02		1.01	1.81	2.08	1.76	0.19	2.11	2.41							1.62	2.68	2.94	3.02	1.94	1.93	1.33	2.43	-0.44	1.04	0.33	1.45	0.4	2.03	0.75	2.09	0.0209632	0.681192	0.826651	-0.494673	1.02671	1.32108	3.33	3.44	2.5	3.25	2.08	2.48
Ssa#XM_014172393.1	Ssa#XM_014172393.1		GLUT6, facilitated glucose transporter member 3									1.76	0.19																															3.33	3.44	2.5	3.25	2.08	2.48
LOC106585878	Ssa#XM_014172597.1	Ssa#CL362Contig1	C-C motif chemokine 19-4		3.73	4.82	3.91		2.51	2.65	2.16	4.23	2.37	3.12	2.57		0.19	1.92	8.81	1.85	4.19	1.51	1.33	1.28	1.95	1.55	0.75	1.2		2.75	3.34	1.26	1.84	0.73	1.88	2.55	3.38	1.88469	3.67321	4.26667	2.79014	3.55174	3.71558	2.53	2.47	2.42	2.7	1.77	1.95
LOC106585878	Ssa#XM_014172597.1	Ssa#GRASP209737465	C-C motif chemokine 19-4		3.69	4.86	3.89		2.29	2.59	2.06	4.23	2.37	3.07	2.51		0.19	1.92	8.81	1.85	4.19	1.52	1.34	1.3	1.92	1.53	0.71	1.14		2.78	3.21	1.56	1.48	0.63	1.22	2.25	3.03	1.71857	3.69896	4.0599	2.9111	3.42498	3.97174	2.53	2.47	2.42	2.7	1.77	1.95
LOC106585878	Ssa#XM_014172597.1		C-C motif chemokine 19-4									4.23	2.37				0.19	1.92		1.85	4.19																							2.53	2.47	2.42	2.7	1.77	1.95
LOC106585882	Ssa#XM_014172601.1	Ssa#S35537615	C-C motif chemokine 4-like		0.53	0.17	0.86		0.62	1.03	0.31	2.36	0.32							1.05	3.39																							1.19	1.34	0.54	0.53	0.42	0.19
LOC106585882	Ssa#XM_014172601.1		C-C motif chemokine 4-like									2.36	0.32							1.05	3.39																							1.19	1.34	0.54	0.53	0.42	0.19
LOC106585901	Ssa#XM_014172635.1	Ssa#CL231Contig1	uncharacterized LOC106585901						0.1	1.31	1.08	1.83	1.14									3.93	4.05	2	1.02	0	-0.13	-0.06										0.686684	2.01841	0.829425	0.665239	1.42818	2.3886	3.8	2.15	1.05	2.43	2.34	1.65
LOC106585901	Ssa#XM_014172635.1		uncharacterized LOC106585901									1.83	1.14																															3.8	2.15	1.05	2.43	2.34	1.65
LOC106585939	Ssa#XM_014172689.1		Endothelial lipase									0.35	-0.24							1.01	2.08																							1.31	-0.45	0.37	0.75	1.19	0.55
LOC106586018	Ssa#XM_014172797.1	Ssa#GRASP223647433	P2Y purinoceptor 8-like	1.15	1.79	2.51	1.99	1.2	2.36	3.03	1.53	0.75	0.63	2.5	1.75	2.52	1.75	1.73	8.81											1.81	2.34	2.18	2.74	1.36	1.78	4.05	4.2	1.63202	-0.086739	0.531679	3.0433	1.15502	0.440663	-0.54	-1.06	-0.3	0.1	-0.38	-0.26
LOC106586018	Ssa#XM_014172797.1	Ssa#S31988447	P2Y purinoceptor 8-like									0.75	0.63				1.75	1.73																										-0.54	-1.06	-0.3	0.1	-0.38	-0.26
LOC106586018	Ssa#XM_014172797.1		P2Y purinoceptor 8-like									0.75	0.63				1.75	1.73																										-0.54	-1.06	-0.3	0.1	-0.38	-0.26
LOC106586044	Ssa#XM_014172837.1	Ssa#TC112114	Potassium channel tetramerisation domain containing 16a		-0.29	-1.44	-0.32					-1.26	0.21									1.92	3.89	4.6	3.9	0.17	-0.31	-0.66	1.46			0.2	0.5	1.44	1.45	-0.17	0.28	-0.932775	4.6227	5.0275	-0.233403	1.50522	4.64378	2.88	2.97	3.04	3.74	3.09	2.7
LOC106586044	Ssa#XM_014172837.1		Potassium channel tetramerisation domain containing 16a									-1.26	0.21																															2.88	2.97	3.04	3.74	3.09	2.7
LOC106586142	Ssa#XM_014173036.1	Ssa#CB513054	Signal transducer and activator of transcription 1-alpha/beta		2.93	3.97	3.25		1.28	2.05	0.81	3.2	1.01	2.77	1.37	3.55	2.01	2.29	8.81	1.49	1.88									1.02	1.29							0.658704	0.240203	1.07978	1.26489	0.399421	0.443176	-1.83	-1.86	-0.77	-1.99	-2.33	-1.44
LOC106586142	Ssa#XM_014173036.1	Ssa#S48428625	Signal transducer and activator of transcription 1-alpha/beta									3.2	1.01			0.64	2.01	2.29		1.49	1.88																							-1.83	-1.86	-0.77	-1.99	-2.33	-1.44
LOC106586142	Ssa#XM_014173036.1		Signal transducer and activator of transcription 1-alpha/beta									3.2	1.01				2.01	2.29		1.49	1.88																							-1.83	-1.86	-0.77	-1.99	-2.33	-1.44
LOC106586187	Ssa#XM_014173159.1	Ssa#BQ035799	dipeptidyl peptidase 4-like									1.48	0.56							-1.43	-0.13	0.54	0.92	0.47	0.66	1.13	0.94	1.18										-1.42594	-1.83964	-1.43307	-2.05826	-0.260153	-1.68513	1.12	1.2	1.02	1.21	1.38	0.57
LOC106586187	Ssa#XM_014173159.1		dipeptidyl peptidase 4-like									1.48	0.56							-1.43	-0.13																							1.12	1.2	1.02	1.21	1.38	0.57
LOC106586188	Ssa#XM_014173164.1		Interferon-induced transmembrane protein 5 (ifm5)									3.66	2.01				0.96	1.76		0.2	1.91																							2.47	2.12	2.29	2.14	1.37	1.39
LOC106586193	Ssa#XM_014173179.1		dispanin subfamily A member 2b-like									3.35	1.47				1.1	2.07		0.24	1.99																							2.33	2.01	2.28	2.13	1.19	1.22
LOC106586236	Ssa#XM_014173288.1	Ssa#S30262006	Cell division cycle associated 7a		-0.57	-0.02	-0.91					1.4	0.29							0.82	0.17	-1	-0.54	1.06	0.72	0.24	0.04	0.39																-0.36	-0.61	-0.24	-1.79	-1.01	-0.26
LOC106586236	Ssa#XM_014173288.1	Ssa#S30278680	Cell division cycle associated 7a									1.4	0.29							0.82	0.17	-1.24	-2.02	-2.15	-2.51	-2.19	-2.27	-1.74	-1.91			-0.44	-1.38	-1.34	-1.23	-1.46	-2.15							-0.36	-0.61	-0.24	-1.79	-1.01	-0.26
LOC106586236	Ssa#XM_014173288.1		Cell division cycle associated 7a									1.4	0.29							0.82	0.17																							-0.36	-0.61	-0.24	-1.79	-1.01	-0.26
il-1rl	Ssa#XM_014173633.1	Ssa#GRASP223648415	interleukin-1 receptor-like protein		2.09	0.47	2.39					0.05	-0.5						8.81			0.83	1.06	0.8	0.92	0.88	0.9	0.88				0.52	0.42	1.09	-0.16	1.74	1.35							1.56	1.55	1.01	1.52	0.96	1.22
il-1rl	Ssa#XM_014173633.1		interleukin-1 receptor-like protein									0.05	-0.5																															1.56	1.55	1.01	1.52	0.96	1.22
LOC106586422	Ssa#XM_014173656.1		ELL associated factor 2									1.58	0.39							0.79	1.01																							1.55	1.37	0.56	0.62	1.03	0.71
kiaa0226l	Ssa#XM_014173873.1		KIAA0226-like ortholog									0.78	-0.29																															2.9	2.8	1.66	2.55	1.4	1.75
LOC106586623	Ssa#XM_014174107.1	Ssa#DY727638	immunoglobulin superfamily member 3-like									1.44	-0.13																															0.03	-1.34	0.31	0.5	-0.84	0.43
LOC106586623	Ssa#XM_014174107.1		immunoglobulin superfamily member 3-like									1.44	-0.13																															0.03	-1.34	0.31	0.5	-0.84	0.43
LOC106586672	Ssa#XM_014174190.1	Ssa#S31983700	Ras-related protein Rab-20									-0.13	-0.29																									0.55573	0.57985	1.36779	-0.543781	1.10381	1.53951	1.89	2.05	0.86	1.94	1.14	1.19
LOC106586672	Ssa#XM_014174190.1		Ras-related protein Rab-20									-0.13	-0.29																															1.89	2.05	0.86	1.94	1.14	1.19
LOC106586691	Ssa#XM_014174235.1	Ssa#KSS3531	Cystathionine beta-synthase									2.64	1							-0.32	0.86								-1.17									-0.149321	0.272852	1.37219	0.159213	-0.155698	0.857998	1.49	0.54	0.83	0.59	0.22	0.4
LOC106586691	Ssa#XM_014174235.1		Cystathionine beta-synthase									2.64	1							-0.32	0.86																							1.49	0.54	0.83	0.59	0.22	0.4
LOC106586857	Ssa#XM_014174580.1	Ssa#GRASP223647953	interleukin-10 receptor subunit beta-like	1.4	3.12	3.15	3.59	3.5	2.31	3.28	1.58	2.74	0.96	3.75	2.49	4.19	3.17	3.96	8.81	-0.4	1.74									1.94	2.37	1.59	1.88	0.68	1.86	3.44	3.82	1.30528	3.55511	3.92776	3.47776	2.08978	3.08918	1.06	0.79	0.66	0.86	0.37	0.35
LOC106586857	Ssa#XM_014174580.1		interleukin-10 receptor subunit beta-like									2.74	0.96				3.17	3.96		-0.4	1.74																							1.06	0.79	0.66	0.86	0.37	0.35
LOC106586893	Ssa#XM_014174627.1		C-X-C motif chemokine 11-like									3.87	1.81							0.21	1.05																							3.59	4.08	2.52	2.85	2.9	1.4
LOC106586999	Ssa#XM_014174784.1	Ssa#S35590792	G-protein coupled receptor 56-like	0.01	-0.87	-1.06	-0.69					-0.63	-0.9									0.82	2.43	1.62	1.27	1.32	0.82	0.54	1.5									-0.844275	-0.069237	1.08476	-1.40714	1.46784	1.44493	2.84	2.61	2.16	2.92	1.54	1.99
LOC106586999	Ssa#XM_014174784.1		G-protein coupled receptor 56-like									-0.63	-0.9																															2.84	2.61	2.16	2.92	1.54	1.99
LOC106561942	Ssa#XM_014175094.1	Ssa#EL698122	NADH dehydrogenase [ubiquinone] iron-sulfur protein 3, mitochondrial						-0.27	-0.89	-0.87	0.3	0.57	-0.91	-1.06							-0.44	-1.19	-1.59	-1.58	-0.48	-0.57	-0.57	-1.12			-0.47	-0.68	-0.76	-0.75	-1.31	-1.6	-0.181975	-1.81157	-2.46918	-0.704949	-0.859172	-1.9082	-0.84	-0.9	-0.14	-0.83	-0.73	-0.13
LOC106561942	Ssa#XM_014175094.1	Ssa#GRASP209737999	NADH dehydrogenase [ubiquinone] iron-sulfur protein 3, mitochondrial						-0.34	-0.83	-0.9	0.3	0.57		-0.87							-0.48	-1.05	-1.14	-1.11	-0.5	-0.58	-0.44				-0.14	-0.61	-0.39	-0.14	-1.06	-0.65	-0.903224	-1.21632	-1.91176	-0.660882	-0.558006	-1.32239	-0.84	-0.9	-0.14	-0.83	-0.73	-0.13
LOC106561942	Ssa#XM_014175094.1		NADH dehydrogenase [ubiquinone] iron-sulfur protein 3, mitochondrial									0.3	0.57																															-0.84	-0.9	-0.14	-0.83	-0.73	-0.13
LOC106587207	Ssa#XM_014175352.1		Semaphorin 3fa - Ident 50									0.16	-0.03																															2.2	1.6	1.31	2.49	1.63	1.7
LOC106587252	Ssa#XM_014175485.1		haptoglobin-like									1.53	0.75																															1.51	1.84	1.32	3.29	3.16	2.34
LOC106587275	Ssa#XM_014175511.1	Ssa#S31987297	GTP-binding protein GEM									0.76	0.09									4.79	3.96	2.36	1.35	2.88	1.34	2.05	3.43	0.76	1.15	0.93	1.98	1.85	2.48	0.93	2.25							0.89	0.82	0.52	1.04	0.82	0.96
LOC106587275	Ssa#XM_014175511.1		GTP-binding protein GEM									0.76	0.09																															0.89	0.82	0.52	1.04	0.82	0.96
LOC106587291	Ssa#XM_014175540.1	Ssa#S30290327	Phosphorylase b kinase regulatory subunit beta; PHKB; KPBB									-1.74	-1.04									-0.5	-1.51	-2.18	-2.45	-1.3	-1.31	-1.03	-1.7			-0.44	-1.53	-1.34	-1.16	-1.48	-1.91
LOC106587291	Ssa#XM_014175540.1	Ssa#S32008709	Phosphorylase b kinase regulatory subunit beta; PHKB; KPBB	-0.81				-0.48				-1.74	-1.04									-0.52	-0.69	-0.21	0.14	-1.36	-0.92	-1.21
LOC106587291	Ssa#XM_014175540.1		Phosphorylase b kinase regulatory subunit beta; PHKB; KPBB									-1.74	-1.04
LOC106587304	Ssa#XM_014175561.1	Omy#S23939618	Ubiquinol-cytochrome c reductase, Rieske iron-sulfur polypeptide 1									-0.33	0.01		-0.8																	-0.21	-0.41	-0.28	-0.52	-0.81	-0.63	-0.0933275	-1.01284	-0.516651	-0.41377	-0.445849	-0.523257
LOC106587304	Ssa#XM_014175561.1	Ssa#GRASP209737537	Ubiquinol-cytochrome c reductase, Rieske iron-sulfur polypeptide 1	-0.33				-1.37				-0.33	0.01		-1.09							-0.39	-0.91	-1.47	-1.48	-0.56	-0.65	-0.34	-1.47			-0.22	-0.66	-0.37	-0.67	-0.95	-0.99	0.05552	-1.87395	-1.41452	-1.0302	-1.02062	-1.64262
LOC106587304	Ssa#XM_014175561.1		Ubiquinol-cytochrome c reductase, Rieske iron-sulfur polypeptide 1									-0.33	0.01
LOC106587384	Ssa#XM_014175738.1		Cytochrome b-245 light chain									1.71	0.42							-0.43	-0.98																							2.22	1.87	1.13	1.29	1.23	0.99
LOC106587393	Ssa#XM_014175745.1		Tyrosine-protein kinase Fes/Fps									-0.12	-0.59																															1.37	1.23	0.34	0.55	0.79	0.36
LOC106587480	Ssa#XM_014175897.1		Transcription factor PU.1									1.97	0.03																															2.09	1.48	1.49	2.37	0.67	1.71
LOC106587569	Ssa#XM_014176086.1	Ssa#TC96090	Glucose phosphate isomerase b									-0.76	-0.49									-1.36	-1.88	-2.41	-2.95	-2.13	-1.86	-1.14	-1.34			-0.11	-1.57	-1.08	-1.24	-1.78	-2.26							-2.59	-0.05	-0.4	0.92	0.3	1.29
LOC106587569	Ssa#XM_014176086.1	Ssa#TC97851	Glucose phosphate isomerase b	-0.26								-0.76	-0.49		-1							-0.6	-0.84	-0.98	-1.42	-1.16	-1.46	-1.06				-0.42	-0.41	-0.79	-0.39	-0.99	-1.02	-0.13612	-0.0726875	-0.253478	0.0905975	1.54764	-0.243471	-2.59	-0.05	-0.4	0.92	0.3	1.29
LOC106587569	Ssa#XM_014176086.1		Glucose phosphate isomerase b									-0.76	-0.49																															-2.59	-0.05	-0.4	0.92	0.3	1.29
LOC106587644	Ssa#XM_014176219.1		Fish virus induced TRIM-5									1.41	1.2				1.73	1.67		1.07	1.04																							-0.3	-0.99	-0.77	-0.71	-0.74	-0.84
LOC106587646	Ssa#XM_014176221.1	Ssa#CA064356	Fish virus induced TRIM-7	1.89	1.52	1.48	2.03	2.71	1.95	2.17	1.45	0.26	0.08	2.34	2.31	1.61			8.81	0.67	1.25	0	0.29	0.72	1.05	-0.78	-0.1	-0.46	1.3	2	2.53	1.61	2.09	1	1.24	3.54	3.58	0.095385	2.57731	3.12312	2.01633	2.06469	2.45052	-0.51	-1.06	-0.67	-0.52	-0.64	-0.52
LOC106587646	Ssa#XM_014176221.1	Ssa#CK885536	Fish virus induced TRIM-7	0.92	2.66	2.38	2.97	1.07	1.65	2.12	1.11	0.26	0.08	2.46	1.7	1.29			8.81	0.67	1.25	-0.17	0.07	0.17	0.39	-1.3	-1.03	-1.12		1.26	1.28	1.21	2.4	0.4	0.58	2.72	2.83	0.575437	0.217274	0.913936	2.30871	-0.223271	0.366266	-0.51	-1.06	-0.67	-0.52	-0.64	-0.52
LOC106587646	Ssa#XM_014176221.1	Ssa#KSS845	Fish virus induced TRIM-7									0.26	0.08							0.67	1.25	-0.7	-0.89	-1.11	-0.86	-1.05	-0.85	-0.79				0.26	-0.67	-0.27	-0.39	-0.32	-1.08							-0.51	-1.06	-0.67	-0.52	-0.64	-0.52
LOC106587646	Ssa#XM_014176221.1	Ssa#S35585421	Fish virus induced TRIM-7	2.6	1.41	1.16	1.63	3.78	2.41	2.69	1.73	0.26	0.08	2.26	2.57	1.88			8.81	0.67	1.25								1.16	2.04	2.46	1.79	2.19	0.87	1.34	3.39	3.65		2.90557	2.98962	2.66271	2.72145	2.36892	-0.51	-1.06	-0.67	-0.52	-0.64	-0.52
LOC106587646	Ssa#XM_014176221.1	Ssa#TC74458	Fish virus induced TRIM-7									0.26	0.08							0.67	1.25																							-0.51	-1.06	-0.67	-0.52	-0.64	-0.52
LOC106587646	Ssa#XM_014176221.1	Ssa#TC87356	Fish virus induced TRIM-7	1.68	1.71	1.67	2.21	2.65	1.86	2.15	1.44	0.26	0.08	2.26	2.18	1.46			8.81	0.67	1.25	-0.08	0.24	0.7	1.03	-0.32	0.38	-0.15	1.41	1.96	2.5	1.82	1.97	1.15	1.39	3.23	3.81	0.779209	1.27411	2.54491	1.80499	1.1614	1.00228	-0.51	-1.06	-0.67	-0.52	-0.64	-0.52
LOC106587646	Ssa#XM_014176221.1		Fish virus induced TRIM-7									0.26	0.08							0.67	1.25																							-0.51	-1.06	-0.67	-0.52	-0.64	-0.52
Ssa#XM_014176267.1	Ssa#XM_014176267.1	Ssa#S35500752	Nicotinamide nucleotide transhydrogenase									0.31	0.18	-1.03								-0.5	-1.26	-2.01	-2.33	-0.12	-0.34	-0.41	-1.07			-0.66	-0.95	-1.27	-0.57	-1.09	-1.65	-0.348753	-1.65532	-1.68359	0.181524	-0.985846	-2.03567	-0.63	-0.47	-0.24	-0.85	-0.5	-0.37
Ssa#XM_014176267.1	Ssa#XM_014176267.1		Nicotinamide nucleotide transhydrogenase									0.31	0.18																															-0.63	-0.47	-0.24	-0.85	-0.5	-0.37
LOC106587655	Ssa#XM_014176268.1	Ssa#S48403294	Thrombospondin-1	-0.58				-1.7	0.33	1.15	0.33	1.04	0.68						8.81			3.69	2.54	2.28	1.6	2.55	1.55	1.42	1.44															1.53	1.48	1.07	3.32	1.92	2.95
LOC106587655	Ssa#XM_014176268.1		Thrombospondin-1									1.04	0.68																															1.53	1.48	1.07	3.32	1.92	2.95
LOC106587773	Ssa#XM_014176417.1		Transaldolase									1.53	0.58							0.38	-0.05
LOC106587778	Ssa#XM_014176422.1		cell surface glycoprotein 1-like									-0.16	-0.17							0.3	2.31																							3.02	0.51	1.27	2.44	2.44	2.3
LOC106588302	Ssa#XM_014177137.1	Ssa#CL34Contig1	Ig light chain						1.88	-0.56	4.02	0.35	0.52		2.51	-2				-0.65	-0.85	-0.32	0.07	-0.12	1.28	2.12	1.91	2.79	2.78	2.17	3.16	1.81	2.76	1.06	1.75	2.31	3.36	0.252665	1.68326	1.55454	-0.0432177	2.1224	3.3868
LOC106588302	Ssa#XM_014177137.1	Ssa#GRASP209735559	Ig light chain		1.15	0.42	1.36		2.29	-0.28	3.46	0.35	0.52		2.11	-1.65			8.81	-0.65	-0.85	-0.36	0.2	-0.23	1	2.14	2.2	2.79	2.14	2.32	3.63	1.19	2.72	0.93	2.42	2.03	2.85	-0.47221	2.98713	2.77979	1.06733	1.60389	3.43824
LOC106588302	Ssa#XM_014177137.1	Ssa#GRASP209738511	Ig light chain									0.35	0.52							-0.65	-0.85																	-1.23701	-0.691272	-0.485079	0.309314	-0.125209	-0.924176
LOC106588302	Ssa#XM_014177137.1	Ssa#GRASP221219425	Ig light chain						0.32	-0.03	1.13	0.35	0.52							-0.65	-0.85
LOC106588302	Ssa#XM_014177137.1	Ssa#S47727579	Ig light chain						1.96	-0.57	4.13	0.35	0.52		2.48	-2.09				-0.65	-0.85	-0.46	0.03	-0.2	1.3	2.27	2.03	2.83	3.02	2.26	3.24	1.35	3.54	1.38	2.76	2.78	3.98	-0.018452	1.15285	1.06791	0.432306	1.47751	3.16965
LOC106588302	Ssa#XM_014177137.1		Ig light chain									0.35	0.52							-0.65	-0.85
LOC106588383	Ssa#XM_014177300.1	Ssa#KSS4396	VHSV-inducible protein-3	2.42	3.63	4.18	4.75	3.48	3.77	4.59	2.56	3.85	1.56	4.04	3.1	2.26	1.8	2.32	8.81	0.73	1.93	0.18	-0.3	0.24	0.74	0.3	1.09	1.43	-1.15	4.35	4.22	3.11	2.8	0.7	2.65	4.2	4.15	2.35177	0.429047	1.23517	4.09886	1.49679	0.398691	-1.74	-2.32	-0.63	-1.32	-1.84	-0.46
LOC106588383	Ssa#XM_014177300.1	Ssa#S50837982	VHSV-inducible protein-3	3.54	4.55	4.92	5.93	4.49	4.25	5.07	2.92	3.85	1.56	4.85	3.73	2.51	1.8	2.32	8.81	0.73	1.93	-0.08	-0.57	0.37	1.42	0.29	1.31	2.1		4.57	4.5	2.61	4.39	0.93	3.38	4.84	6.11	2.29812	1.26401	2.12413	3.67915	2.20402	1.40393	-1.74	-2.32	-0.63	-1.32	-1.84	-0.46
LOC106588383	Ssa#XM_014177300.1		VHSV-inducible protein-3									3.85	1.56				1.8	2.32		0.73	1.93																							-1.74	-2.32	-0.63	-1.32	-1.84	-0.46
LOC106588399	Ssa#XM_014177341.1	Omy#S48428951	Proteasome subunit beta type-9-A like	1.25	1.5	1.69	1.42	2.15	1.96	2.3	2.09	3.26	1.53	2.6	2.24	1.55	1.25	1.6	8.81	0.86	0.81								1.52	1.34	1.93	1.09	2.39	0.51	2.34	3.29	3.71	0.446134	1.22425	1.22488	1.39746	0.692087	1.23417
LOC106588399	Ssa#XM_014177341.1	Omy#S50900469	Proteasome subunit beta type-9-A like	1.08	1.68	1.57	1.48	1.59	2.04	2.43	2.27	3.26	1.53	2.35	2.42	1.8	1.25	1.6	8.81	0.86	0.81	-0.7	-0.45	-0.16	0.55	-1.46	-1.19	-0.73	1.37	0.36	1.42	0.8	1.91	-0.39	1.52	2.83	2.73	0.09576	2.76892	1.98706	0.53575	1.36563	2.26248
LOC106588399	Ssa#XM_014177341.1	Ssa#S35515097	Proteasome subunit beta type-9-A like	0.9	1.52	1.69	1.46	2.1	1.68	2.2	1.96	3.26	1.53	2.52	2.14	1.29	1.25	1.6	8.81	0.86	0.81								1.84	1.25	1.77	1.2	2.19	0.94	1.67	3.29	3.25	0.050185	2.36801	1.92697	0.793733	1.36972	2.23159
LOC106588399	Ssa#XM_014177341.1	Ssa#S47726660	Proteasome subunit beta type-9-A like	1.3	1.54	1.78	1.5	2.1	1.75	2.2	1.96	3.26	1.53	2.51	2.21	1.19	1.25	1.6	8.81	0.86	0.81								1.94	1.13	1.72	1.01	2.44	0.75	1.71	2.75	3.6	0.309441	1.82066	1.81936	1.01619	1.32403	1.81561
LOC106588399	Ssa#XM_014177341.1		Proteasome subunit beta type-9-A like									3.26	1.53				1.25	1.6		0.86	0.81
LOC106588400	Ssa#XM_014177342.1	Ssa#S47728374	proteasome beta 8 subunit E2	1.14	1.5	1.78	1.36	2.89	1.68	1.65	1.74	3.24	0.75	2.38	2.52	1.07	1.16	1.36	8.81	1.69	1.6								1.69	0.24	1.51	1.24	2.05	1.14	2.27	2.43	3.7	0.497047	2.26004	2.53626	0.662579	1.30132	1.74072	1.29	0.56	0.53	-0.08	-0.52	-0.34
LOC106588400	Ssa#XM_014177342.1		proteasome beta 8 subunit E2									3.24	0.75				1.16	1.36		1.69	1.6																							1.29	0.56	0.53	-0.08	-0.52	-0.34
LOC106588466	Ssa#XM_014177532.1		asialoglycoprotein receptor 1-like									2.37	0.71																															1.77	0.6	1.38	1.68	0.13	1.93
LOC106588482	Ssa#XM_014177572.1	Ssa#S18888694	C-type lectin domain family 4 member E-like	0.46	-1.09	-0.22	-0.66		1.36	2.44	2.39	2.5	0.8	2.09	1.88							1.64	2.72	3.48	3.54	1.53	1.14	1.04	2.21	-0.36	0.76	0.04	2.24	0.03	1.87	1.13	2.87	0.077675	3.04476	2.7888	-2.61756	1.71977	3.15337	1.41	0.71	1.59	1.92	-0.03	2.23
LOC106588482	Ssa#XM_014177572.1		C-type lectin domain family 4 member E-like									2.5	0.8																															1.41	0.71	1.59	1.92	-0.03	2.23
LOC106588484	Ssa#XM_014177574.1		Lysophospholipase I									0.41	0.28																															0.71	0.12	0.55	0.29	0.67	0.87
LOC106588492	Ssa#XM_014177584.1		PR domain containing 1a, with ZNF domain									1.04	-0.2							-0.12	1.64																							3.25	2.96	1.42	3.28	2.41	2.08
LOC106588883	Ssa#XM_014178393.1	Ssa#TC107342	Inactive phospholipase C-like protein 1									1.13	-0.29	1.06																								-0.104366	-0.0613616	0.197826	1.3481	0.233208	0.0957358	1.88	1.68	0.86	1.3	0.78	0.91
LOC106588883	Ssa#XM_014178393.1		Inactive phospholipase C-like protein 1									1.13	-0.29																															1.88	1.68	0.86	1.3	0.78	0.91
LOC106588950	Ssa#XM_014178533.1	Ssa#S35688116	granulins-like		0.34	0.86	0.53		2	2.68	2.46	2.39	0.74	2.92	2.61	-1.11						0.57	1.38	1.85	2.72	1.36	1.37	1.59	2.48	0.53	1.6	1.18	2.76	0.89	2.36	2.23	3.93							1.12	0.84	1.17	1.65	-0.14	1.15
LOC106588950	Ssa#XM_014178533.1		granulins-like									2.39	0.74																															1.12	0.84	1.17	1.65	-0.14	1.15
neurl2	Ssa#XM_014178966.1	Ssa#EG815800	Neuralized-like protein 2									-1.24	-0.59			-1.25						-0.69	-1.48	-1.67	-1.86	-1.02	-1.39	-0.58	-1.65	-0.13	-0.81	-0.7	-1.13	-1.32	-1.09	-1.46	-1.53
neurl2	Ssa#XM_014178966.1	Ssa#S35529420	Neuralized-like protein 2						-0.14	-0.9	-0.57	-1.24	-0.59	-1.03	-1.17							-1.18	-2.54	-2.5	-2.73	-1.73	-2.23	-0.95	-1.53			-0.2	-1.3	-0.83	-1.13	-1.79	-1.88
neurl2	Ssa#XM_014178966.1		Neuralized-like protein 2									-1.24	-0.59
LOC106589265	Ssa#XM_014178995.1		gamma-tubulin complex component 2-like									2.03	0.25																															3.84	3.62	2.93	3.49	2.22	2.95
LOC106589316	Ssa#XM_014179115.1		uncharacterized LOC106589316									1.08	-0.24																															2.66	2.57	1.94	3.25	1.35	2.67
LOC106589386	Ssa#XM_014179290.1	Ssa#GRASP209156101	Interferon-induced protein with tetratricopeptide repeats 5-2	3.8	6.67	4.68	7.24	6.45	4.68	5.89	3.27	5.6	2.84	5.39	3.79	3.52	2.92	3.25	8.81	2.01	3.93	1.04	1.13	1.52	2.24	0.66	1.31	1.88		5.14	5.32							2.97028	3.8958	5.52165	5.55013	3.68692	3.83108
LOC106589386	Ssa#XM_014179290.1		Interferon-induced protein with tetratricopeptide repeats 5-2									5.6	2.84				2.92	3.25		2.01	3.93
LOC106589450	Ssa#XM_014179447.1	Ssa#TC86798	Poly [ADP-ribose] polymerase 9 [PARP-9]	0.24	2.34	1.81	2.26	1.06	1.22	1.69	0.71	1.19	0.28	1.79			1.47	1.69	8.81	1.56	1.96									1.07	1.42		0.59		0.6		2.73	0.276355	0.639603	2.04238	2.17742	0.649134	0.7711
LOC106589450	Ssa#XM_014179447.1		Poly [ADP-ribose] polymerase 9 [PARP-9]									1.19	0.28				1.47	1.69		1.56	1.96
Ssa#XM_014179901.1	Ssa#XM_014179901.1	Ssa#S50370683	Unhealthy ribosome biogenesis protein 2 homolog									1.85	0.69							0.75	1.28	-0.77	-1.4	-1.56	-1.56	-2.22	-2.4	-2.12	-1.79			-0.56	-1.52	-1.4	-1.72	-1.23	-2.51							0.24	0.04	0.99	-0.79	0.02	0.18
Ssa#XM_014179901.1	Ssa#XM_014179901.1		Unhealthy ribosome biogenesis protein 2 homolog									1.85	0.69							0.75	1.28																							0.24	0.04	0.99	-0.79	0.02	0.18
tnfaip3	Ssa#XM_014179931.1	Omy#S31925537	Tumor necrosis factor alpha-induced protein 3									0.79	0.16			-1.18	0.41	1.24				-0.82	-1.17	-1.47	-1.35	-1.89	-1.66	-1.73				-0.46	-0.7	-0.52	-0.99	-0.74	-1.07							3.52	4.04	1.16	2.69	2.66	1.46
tnfaip3	Ssa#XM_014179931.1		Tumor necrosis factor alpha-induced protein 3									0.79	0.16				0.41	1.24																										3.52	4.04	1.16	2.69	2.66	1.46
LOC106589684	Ssa#XM_014179944.1	Ssa#TC109778	Protein AF-10									-0.61	-0.92		-1.01							-0.51	-0.31	-0.1	0.24	-1.18	-1.1	-0.86				-0.57	-0.85	-0.43	-1.5	0.08	-1.13							4.28	4.55	3.22	4.24	3.09	3.36
LOC106589684	Ssa#XM_014179944.1		Protein AF-10									-0.61	-0.92																															4.28	4.55	3.22	4.24	3.09	3.36
LOC106589825	Ssa#XM_014180207.1		Hexokinase 2									1.26	0.13							0.44	1.5																							1.48	1.52	0.84	1.58	1.75	1.09
LOC106589839	Ssa#XM_014180235.1	Ssa#CL103Contig1	Tissue inhibitor of metalloproteinase 2a						0.12	1.45	0.28	3.64	1.57		1.26	-0.73						2.97	4.23	3.16	2.5	0.3	0.1	-0.15		-0.43	0.55							0.02935	1.99626	1.75599	-0.0448099	1.29718	2.68049	1.87	1.47	1.83	2.78	2.09	3.07
LOC106589839	Ssa#XM_014180235.1	Ssa#GRASP223648071	Tissue inhibitor of metalloproteinase 2a						0.48	2.85	1.57	3.64	1.57	1.94	2.51	-1.67						3.87	5.24	4.16	3.46	0.55	0.16	0.02		-0.64	0.55							0.053675	2.55777	1.81057	-1.38348	1.80041	2.95206	1.87	1.47	1.83	2.78	2.09	3.07
LOC106589839	Ssa#XM_014180235.1		Tissue inhibitor of metalloproteinase 2a									3.64	1.57																															1.87	1.47	1.83	2.78	2.09	3.07
LOC106590025	Ssa#XM_014180509.1	Ssa#GRASP223647545	Integrin, beta 1b.2		-0.28	-0.85	-0.26					-1.34	-1.35									1.27	2.56	3.11	2.43	1.18	0.92	0.21				-0.22	-0.52	0.84	0.18	-0.23	-0.36	-1.01453	3.16775	4.2767	-0.0863496	0.658951	3.73593	-1.07	-0.55	-0.84	-0.62	-0.02	-0.72
LOC106590025	Ssa#XM_014180509.1	Ssa#S30294834	Integrin, beta 1b.2									-1.34	-1.35																															-1.07	-0.55	-0.84	-0.62	-0.02	-0.72
LOC106590025	Ssa#XM_014180509.1		Integrin, beta 1b.2									-1.34	-1.35																															-1.07	-0.55	-0.84	-0.62	-0.02	-0.72
LOC106590030	Ssa#XM_014180523.1	Ssa#GRASP209731837	heme oxygenase-like		-0.84	-0.04	-0.24					-2.4	-0.4						8.81	0.47	2.68	2.53	3.32	3	2.8	1.48	1.09	0.01	1.67			-0.21	1.44	-0.05	2.46	-1.05	0.91	-1.38244	-5.90298	-3.49041	-2.11386	-3.2824	-5.69886	3.33	3.06	1.13	1.8	1.89	1.29
LOC106590030	Ssa#XM_014180523.1		heme oxygenase-like									-2.4	-0.4							0.47	2.68																							3.33	3.06	1.13	1.8	1.89	1.29
paca	Ssa#XM_014180582.1	Ssa#S35529421	Glucagon family neuropeptides	-0.51				-0.99				0.51	0.11									2.79	3.21	1.21	0.59	0.13	-0.05	0.06										-0.797853	-1.1708	-1.2823	-0.505394	-0.351589	-1.32657	3.45	3.09	1.37	2.91	1.93	1.31
paca	Ssa#XM_014180582.1		Glucagon family neuropeptides									0.51	0.11																															3.45	3.09	1.37	2.91	1.93	1.31
LOC106590082	Ssa#XM_014180629.1		Inhibin beta A chain									0.44	-0.05																															2.68	2.76	0.17	2.6	2.13	0.98
LOC106590144	Ssa#XM_014180778.1	Ssa#S35514998	Myomesin-2						-0.51	-1.5	-1.17	-0.97	-0.53	-1.35								-0.85	-1.88	-2.29	-2.36	-1.94	-2.16	-1.92	-1.66	-0.41	-0.93	-0.77	-1.3	-1.65	-1.56	-1.28	-2.1
LOC106590144	Ssa#XM_014180778.1		Myomesin-2									-0.97	-0.53
LOC106590148	Ssa#XM_014180795.1	Ssa#CA062476	Fish virus induced TRIM-7		2.93	2.6	3.29		2.21	2.84	1.04	2.93	0.34	3.17	2.59	3.07	1.83	3.06	8.81	0.84	1.82	0.93	0.81	0.67	1.13	1	0.83	1.28		1.88	3.32	1.11	2.56	0.68	2.18	3.34	3.37	0.603135	0.377869	1.18038	0.317475	0.324123	0.953197	-0.59	-1.53	-0.17	-0.34	-1.41	-0.35
LOC106590148	Ssa#XM_014180795.1	Ssa#S30262533	Fish virus induced TRIM-7		2.8	1.85	3.14		1.59	2.2	0.69	2.93	0.34	2.84	2.09	2.09	1.83	3.06		0.84	1.82									1.39	1.41							0.573237	0.24798	1.04811	1.49682	0.484233	0.226892	-0.59	-1.53	-0.17	-0.34	-1.41	-0.35
LOC106590148	Ssa#XM_014180795.1		Fish virus induced TRIM-7									2.93	0.34				1.83	3.06		0.84	1.82																							-0.59	-1.53	-0.17	-0.34	-1.41	-0.35
LOC106590148	Ssa#XM_014180798.1	Ssa#S35695414	Fish virus induced TRIM-7	1.95	3.66	3.52	4.45	2.91	2.89	3.65	1.89	3.86	2.04	4.01	3.26	2.45	1.96	2.21	8.81	1.21	1.89									3.42	3.54	1.67	2.5	1.03	2.35	3.54	4.01	1.36693	2.93642	3.82693	2.01929	2.38425	2.52396	-0.85	-1.22	-0.2	-0.68	-1.03	-0.49
LOC106590148	Ssa#XM_014180798.1		Fish virus induced TRIM-7									3.86	2.04				1.96	2.21		1.21	1.89																							-0.85	-1.22	-0.2	-0.68	-1.03	-0.49
LOC106590170	Ssa#XM_014180855.1		Dual specificity protein phosphatase 5									-0.04	-0.52																															2.19	1.77	0.92	2.51	2.27	1.44
LOC100194683	Ssa#XM_014180873.1	Ssa#S46933943	uncharacterized LOC100194683	0.24	1.94	2.45	1.89	3.15	1.54	3.17	2.25	3.58	2.18	2.6	1.71					0.66	2.46	-0.12	-0.28	0.98	1.58	1.14	1.61	1.12	1.7	0.99	1.32	0.98	2.09	1.07	2.07	2.67	3.95	1.78299	4.75131	4.6338	4.27455	3.9056	5.63375
LOC100194683	Ssa#XM_014180873.1		uncharacterized LOC100194683									3.58	2.18							0.66	2.46
LOC106590231	Ssa#XM_014181025.1		sporozoite surface protein 2-like									-0.34	-0.16							-0.88	0.09
LOC106590243	Ssa#XM_014181042.1		CCAAT/enhancer-binding protein epsilon-like									0.01	0.05																															1.8	0.97	1.16	1.6	0.24	1.65
LOC106590246	Ssa#XM_014181049.1	Ssa#S35550575	Patched domain containing 3 (PTCHD3)	1.44	4.38	3.29	4.53	2.21	2.51	3.52	1.57	0.1	0.08	4	2.53	2.46			8.81			1.23	1.19	1.02	1.48	0.91	0.85	0.98	1.21	3.3	2.58	2.53	2.39	1.14	1.55	4.37	4.65	1.50531	4.22099	3.45875	2.77718	1.90476	4.35951
LOC106590246	Ssa#XM_014181049.1		Patched domain containing 3 (PTCHD3)									0.1	0.08
LOC106590330	Ssa#XM_014181218.1		heme oxygenase-like									-0.23	0.82							0.34	2.61																							3.5	3.14	1.36	2.07	2	1.52
LOC106590406	Ssa#XM_014181393.1	Ssa#DY738910	Glutamic pyruvate transaminase	2.31				0.76				0.71	0.04																															-1.13	-1.54	-1.06	-2.3	-1.41	-1.05
LOC106590406	Ssa#XM_014181393.1		Glutamic pyruvate transaminase									0.71	0.04																															-1.13	-1.54	-1.06	-2.3	-1.41	-1.05
LOC106590474	Ssa#XM_014181544.1		ATPase, H+ transporting, lysosomal V1 subunit Aa									0.98	0.25																															0.64	0.86	0.59	0.87	0.41	0.7
LOC106590515	Ssa#XM_014181601.1		Chemokine interleukin-8-like domain									2.57	0.57
LOC106590517	Ssa#XM_014181604.1	Ssa#DR696442	Chemokine interleukin-8-like domain									0	0.71									0.65	0.92	0.48	0.44	-0.73	-0.64	-0.68																1.28	1.57	0.22	0.45	0.21	0.7
LOC106590517	Ssa#XM_014181604.1		Chemokine interleukin-8-like domain									0	0.71																															1.28	1.57	0.22	0.45	0.21	0.7
LOC106590538	Ssa#XM_014181646.1		Prostaglandin-H2 D-isomerase									-1.26	0.78							0.16	-0.92																							-1.47	-1.42	-0.89	-2.58	-1.58	-1.48
LOC106578378	Ssa#XM_014182052.1		Prostaglandin-H2 D-isomerase									0.16	1.05							-0.17	-1.47																							-1.45	-1.49	-0.79	-2.39	-1.65	-1.46
Gig1-1	Ssa#XM_014182073.1	Ssa#KSS1939	Gig1-1	1.59	3.59	3.44	4.24	2.92	1.88	2.42	1.37	2.74	1.33	2.28	2.34	2.23	2.01	1.98	8.81	1.96	3.23	0.26	0.61	1	1.09	0.3	0.4	0.7	1.04	2.48	2.43							1.78619	1.78265	2.93224	1.55273	1.95925	1.95172	-0.6	-1.76	0.39	-1.14	-1.75	-0.33
Gig1-1	Ssa#XM_014182073.1		Gig1-1									2.74	1.33				2.01	1.98		1.96	3.23																							-0.6	-1.76	0.39	-1.14	-1.75	-0.33
LOC106590989	Ssa#XM_014182165.1		Sialoadhesin-like CD169									1.01	-0.08																															1.54	1.09	1.18	1.59	0.46	1.54
LOC106591025	Ssa#XM_014182195.1		vascular endothelial growth factor receptor 3-like									-2.45	-0.08							-1.71	-1.74
LOC106591034	Ssa#XM_014182204.1		Glycogenin 1a									-0.8	-0.73																															1.54	1.08	0.87	1.08	0.24	1.03
LOC106591329	Ssa#XM_014182546.1	Ssa#S35552684	Glutamic-oxaloacetic transaminase 1, soluble						0	-1	-1.02	-0.05	0.34	-1.06	-0.94							-0.77	-1.51	-2.41	-2.39	-0.82	-0.83	-0.7	-1.44			-0.62	-0.95	-2.01	-0.7	-1.58	-1.94	-0.73913	-1.75131	-2.11884	0.123447	-2.02471	-2.52362
LOC106591329	Ssa#XM_014182546.1		Glutamic-oxaloacetic transaminase 1, soluble									-0.05	0.34
LOC106591388	Ssa#XM_014182612.1	Ssa#DW565890	neutrophil cytosolic factor 4									1.02	0.01									1.46	2.64	1.73	1.44	-0.14	-0.21	-0.1	0.99															3.02	2.85	2.34	2.46	1.86	2
LOC106591388	Ssa#XM_014182612.1		neutrophil cytosolic factor 4									1.02	0.01																															3.02	2.85	2.34	2.46	1.86	2
LOC106591418	Ssa#XM_014182635.1	Ssa#DW545494	Angiopoietin 1									-1.01	-0.89									-0.04	-0.32	-0.3	-0.37	0.71	0.54	0.35																-1.71	-1.85	-1.65	-0.11	-0.34	-0.27
LOC106591418	Ssa#XM_014182635.1		Angiopoietin 1									-1.01	-0.89																															-1.71	-1.85	-1.65	-0.11	-0.34	-0.27
LOC106591723	Ssa#XM_014182939.1		haptoglobin-like									1.24	0.26																															1.31	1.75	1.33	3.19	2.91	1.95
LOC106581595	Ssa#XM_014182957.1	Omy#S32040579	haptoglobin-like	-0.09								1.42	0.41																															1.36	1.79	1.35	3.34	3.19	2.41
LOC106581595	Ssa#XM_014182957.1		haptoglobin-like									1.42	0.41																															1.36	1.79	1.35	3.34	3.19	2.41
LOC106592105	Ssa#XM_014183408.1		inositol 1,4,5-trisphosphate receptor-interacting protein-like 2									1.58	0.76																															1.3	1.48	0.86	1.84	1.15	1.11
LOC106592262	Ssa#XM_014183583.1	Ssa#GRASP209154703	Cytochrome P450 4F3	0.22								-0.04	-0.24									2.5	3.47	2.64	1.5	-0.57	-0.61	-0.71										-0.611024	-1.16017	-1.38769	-0.285455	-0.639857	-1.66514	2.98	2.46	1.79	1.71	1.29	1.52
LOC106592262	Ssa#XM_014183583.1	Ssa#S35695492	Cytochrome P450 4F3						-0.55	-1.52	-1.37	-0.04	-0.24									0.11	-1.19	-1.21	-1.27	-1.18	-0.87	-1.24	-1.54			-0.3	-1.67	-1.49	-1.11	-1.03	-1.16							2.98	2.46	1.79	1.71	1.29	1.52
LOC106592262	Ssa#XM_014183583.1		Cytochrome P450 4F3									-0.04	-0.24																															2.98	2.46	1.79	1.71	1.29	1.52
LOC106592293	Ssa#XM_014183624.1		GTPase IMAP family member 7									2.8	0.94				1.91	2.62		1.06	1.68																							-0.06	-0.75	-0.42	-0.69	-0.96	-0.85
LOC106592401	Ssa#XM_014183743.1		GTPase IMAP family member 7									4.22	2.39				1.86	2.8		0.95	1.51																							-0.44	-1.17	-0.62	-0.7	-1.34	-0.77
LOC106592457	Ssa#XM_014183812.1		GTPase IMAP family member 7									2.98	1.89				0.15	0.98		0.5	1.26																							4.76	4.95	3.45	3.56	3.19	2.13
LOC106592503	Ssa#XM_014183849.1		GRB2-related adapter protein-like (LOC106590884)									1.85	0.64							0.75	1.07																							2.15	1.74	1.45	2.16	1.29	1.57
LOC106592528	Ssa#XM_014183870.1		P-selectin-like									2.07	0.35																															3.86	3.37	2.8	3.08	1.95	2.84
LOC106592545	Ssa#XM_014183891.1		GTPase IMAP family member 7									3.86	1.97				1.82	2.7		1.37	2.05																							2.09	2.23	0.91	1.12	0.41	0.08
LOC106592611	Ssa#XM_014183950.1		GTPase IMAP family member 7									2.87	0.96				1.97	2.67		0.94	1.47																							-0.04	-0.91	-0.28	-0.72	-1.07	-0.86
LOC106609709	Ssa#XM_014183971.1		C1q-like adipose protein									0.73	0.18				0.43	1.51																										3.61	3.89	2.31	1.59	1.19	1.53
LOC106592646	Ssa#XM_014183994.1		GTPase IMAP family member 7									1.18	0.38																															1.56	1.17	1.04	1.43	1.02	0.9
LOC106592679	Ssa#XM_014184016.1		GTPase IMAP family member 7									0.95	0.43				0.58	0.95																										1.05	0.8	0.84	1.03	0.66	0.42
LOC106592699	Ssa#XM_014184028.1		Cysteine-rich protein 2 - Ident 51									0.29	0.14																															1.54	1.09	1.01	1.3	0.12	1.14
LOC106606793	Ssa#XM_014184050.1		Immediate early response 2-1									2.41	1.61							-0.37	-0.97																							2.44	2.09	0.6	1.75	1.9	0.86
LOC106592820	Ssa#XM_014184167.1	Ssa#GRASP223647411	E-selectin-like	1.05				0.04	0.95	2.23	1.51	3.06	1.32	2.44	1.41		0.44	1.79	8.81			4.19	3.04	2.79	2.41	1.9	0.02	0.66		0.77	1.26	1.11	0.75	1.85	1.84	1.79	2.2	0.436047	0.678606	2.34403	0.487173	0.430741	0.771692	2.66	3.23	0.93	2.7	1.9	1.07
LOC106592820	Ssa#XM_014184167.1	Ssa#S50700834	E-selectin-like						0.83	2.58	1.36	3.06	1.32	2.81	1.81		0.44	1.79	8.81			3.93	2.78	2.54	2.08	1.69	-0.06	0.47		0.84	1.26	0.3	0.63	0.96	0.11	1.52	1.85	0.138725	1.12231	1.46036		-0.0343099	0.362636	2.66	3.23	0.93	2.7	1.9	1.07
LOC106592820	Ssa#XM_014184167.1		E-selectin-like									3.06	1.32				0.44	1.79																										2.66	3.23	0.93	2.7	1.9	1.07
LOC106592833	Ssa#XM_014184179.1		Natterin-like protein									0.26	0.66							1.04	1.28																							2.64	2.41	1.79	1.33	0.78	1.32
LOC106592851	Ssa#XM_014184201.1		GTPase IMAP family member 7									2.81	1.84				1.48	2.12		0.88	1.81																							2.39	2.66	1.15	1.45	0.47	0.24
LOC106592986	Ssa#XM_014184334.1	Omy#TC166855	Ig light chain						0.58	0.12	1.86	0.14	-0.07		1.67
LOC106592986	Ssa#XM_014184334.1	Ssa#GRASP209736251	Ig light chain						1.75	0.16	3.32	0.14	-0.07		1.3							-0.47	0.22	0.14	0.79	2.42	2.15	2.5	2.7	2.6	4.09	2.32	3.29	1.45	1.63	2.9	3.81	0.295486	1.10152	1.05794	0.929406	0.861101	2.45403
LOC106592986	Ssa#XM_014184334.1	Ssa#S35665005	Ig light chain						0.69	0.27	2.36	0.14	-0.07		1.32
LOC106592986	Ssa#XM_014184334.1		Ig light chain									0.14	-0.07
LOC106593018	Ssa#XM_014184364.1		arachidonate 15-lipoxygenase B-like									0.01	-0.05							0.86	0.18
LOC106593323	Ssa#XM_014184656.1	Ssa#S30283094	coiled-coil domain-containing protein 88B-like									0.32	0.05																			1.26	-0.52	0.36	-0.26	-0.1	-1.13							1.73	1.24	1.07	1.64	0.52	1.36
LOC106593323	Ssa#XM_014184656.1		coiled-coil domain-containing protein 88B-like									0.32	0.05																															1.73	1.24	1.07	1.64	0.52	1.36
LOC106593357	Ssa#XM_014184697.1		GTPase IMAP family member 7									2.99	1.67				1.77	2.52		1.23	2.3																							0.84	0.63	0.34	0.95	-0.18	-0.12
LOC106593443	Ssa#XM_014184776.1	Ssa#CL373Contig1	Fructose-1,6-bisphosphatase 2									1.08	0.57									2.55	3.44	1.8	1.02	0.28	0.05	0.06										1.20495	0.749152	0.501041	1.11757	0.801859	1.55516	2.29	2.23	1.8	1.66	0.92	1.73
LOC106593443	Ssa#XM_014184776.1		Fructose-1,6-bisphosphatase 2									1.08	0.57																															2.29	2.23	1.8	1.66	0.92	1.73
LOC106593683	Ssa#XM_014185054.1		Fish virus induced TRIM-7									2.13	1.35				1.43	1.2		1.32	1.25																							0.15	-0.21	-0.48	-0.5	-0.87	-0.47
LOC106593908	Ssa#XM_014185286.1		Cytohesin 1b									2.13	0.41																															1.29	0.79	1.2	1.87	0.51	1.54
LOC106594109	Ssa#XM_014185479.1		C-type lectin domain family 4 member M-like									-0.27	-0.94
upp1	Ssa#XM_014185537.1		Uridine phosphorylase 2									0.86	0.09							0.45	0.88																							0.85	0.45	0.78	1.01	0.74	0.8
LOC106594455	Ssa#XM_014185827.1		DNA helicase ino80									0.86	0.36																															1.85	1.85	1.22	1.65	0.97	1.5
LOC106594559	Ssa#XM_014185925.1	Ssa#CK880585	Barrier-to-autointegration factor (banf)		2.32	3.25	2.41		2.15	2.87	1.88	3.23	1.85	2.64	2.39	1.59	2.08	3.4		3.33	3.31	-1.08	-0.36	0.39	1.44	0.34	0.16	0.06	1.3	2.76	3.46	2.16	3.31	0.7	2.99	3.67	5.06							0.27	-2.04	-0.9	-0.37	-2.09	-1.65
LOC106594559	Ssa#XM_014185925.1	Ssa#CL95Contig1	Barrier-to-autointegration factor (banf)	1.52	3.72	5.64	4.22	1.47	3.1	3.29	3.11	3.23	1.85	3.79	3.14	1.69	2.08	3.4	8.81	3.33	3.31	-1.33	-0.12	1.08	2.13	0.92	1.02	1.15	1.3	5.04	5.98	2.71	4.47	1.08	4.47	4.03	6.04	3.00788	4.01675	3.21302	3.18642	2.8751	4.11614	0.27	-2.04	-0.9	-0.37	-2.09	-1.65
LOC106594559	Ssa#XM_014185925.1		Barrier-to-autointegration factor (banf)									3.23	1.85				2.08	3.4		3.33	3.31																							0.27	-2.04	-0.9	-0.37	-2.09	-1.65
LOC106594609	Ssa#XM_014186013.1	Ssa#TC88585	Guanine nucleotide exchange factor VAV2	0.03				0.96	1.06	0.63	1.4	0.99	-0.05	0.93	1.59							1.06	1.93	1.43	1.34	0.77	0.68	0.66	1.11	0.79	2.06	0.69	1.5	0.79	1.7	1.75	1.88	-0.690804	1.52471	1.45783	-0.213944	-0.703535	0.587054	2.08	2.23	1.46	1.55	1.06	1.03
LOC106594609	Ssa#XM_014186013.1		Guanine nucleotide exchange factor VAV2									0.99	-0.05																															2.08	2.23	1.46	1.55	1.06	1.03
LOC106594833	Ssa#XM_014186219.1	Omy#CA360344	vacuolar protein sorting-associated protein 13B-like									-0.08	0.12									-1.51	-2.63	-2.63	-2.48	-2.32	-2.36	-2.3	-1.49			-0.2	-1.27	-1.15	-1.23	-1.58	-2.08
LOC106594833	Ssa#XM_014186219.1		vacuolar protein sorting-associated protein 13B-like									-0.08	0.12
LOC106595086	Ssa#XM_014186460.1	Ssa#DW581780	Interleukin-6 receptor subunit alpha precursor									0.04	-0.24									-0.72	-0.41	0.03	-0.65	-1.59	-0.42	-0.59																2.04	2.13	1.49	2.54	1.35	2.35
LOC106595086	Ssa#XM_014186460.1		Interleukin-6 receptor subunit alpha precursor									0.04	-0.24																															2.04	2.13	1.49	2.54	1.35	2.35
LOC106604987	Ssa#XM_014186867.1		Complement C3;									0.69	0.21																															3.5	4.42	3.05	2.3	2.6	1.72
LOC106595515	Ssa#XM_014186883.1		Solute carrier family 16									0.34	0.22																															2.51	2.37	0.78	2.14	1.63	1.02
LOC100380725	Ssa#XM_014186919.1	Ssa#S31965533	Probable carboxypeptidase X1									-1.22	-1.14							-0.56	-0.83																							-1.29	-0.9	-0.82	-1.58	-0.69	-1.37
LOC100380725	Ssa#XM_014186919.1		Probable carboxypeptidase X1									-1.22	-1.14							-0.56	-0.83																							-1.29	-0.9	-0.82	-1.58	-0.69	-1.37
il8	Ssa#XM_014187025.1		interleukin 8									0.31	-0.2																															6.95	7.65	3.28	5.92	5.28	2.59
LOC106595751	Ssa#XM_014187130.1	Ssa#TC65895	Tripartite motif-containing protein 35	0.4	3.07	1.89	3.67	1.49	1.32	2.05	0.57	3.31	1.06	2.94	1.71	0.82	0.87	1.14	8.81											1.08	1.34							0.273769	-0.174535	0.620178	4.10677	0.269854	0.355969	-0.25	-1.18	-0.45	-1.05	-1.54	-0.48
LOC106595751	Ssa#XM_014187130.1		Tripartite motif-containing protein 35									3.31	1.06				0.87	1.14																										-0.25	-1.18	-0.45	-1.05	-1.54	-0.48
Ssa#XM_014187543.1	Ssa#XM_014187543.1		Poly(ADP-ribose) glycohydrolase									1.53	1.46				1.43	1.79		1.21	1.6
LOC106607153	Ssa#XM_014187807.1		Very large inducible GTPase 1-2									3.45	1.74				3.08	4.39		2.68	2.92
LOC106596785	Ssa#XM_014188044.1	Ssa#CA060814	CD97 antigen-like		-1.13	-0.54	-0.78		0.58	1.76	1.72	2.3	1.01	2.11	1.84							2.31	3.18	3.78	2.95	0.47	0.94	0.09	2	-0.53	0.72	0.23	1.22	1.22	0.65	0.63	1.63	0.222501	-1.41905	-1.44464	-2.92843	-1.55487	-1.85702	2.08	1.5	1.44	2.05	0.4	2.03
LOC106596785	Ssa#XM_014188044.1		CD97 antigen-like									2.3	1.01																															2.08	1.5	1.44	2.05	0.4	2.03
LOC106596922	Ssa#XM_014188167.1		protein PML-like									5.15	2.69				2.94	4.11		3.47	5.77																							1.52	0.48	0.47	1.47	0.78	0.7
LOC100380659	Ssa#XM_014188287.1	Ssa#KSS4306	E3 ubiquitin-protein ligase RNF213	1.22	3.17	2.73	3.35	2.03	1.71	2.17	1.23	2.78	1.17	2.67	1.85	2.24	2.76	3.15	8.81	0.94	2.09								1.05	1.54	2.11	1.23	1.68	0.55	1.28	2.94	3.8	0.725421	1.83493	2.21613	3.08518	1.61006	1.75672
LOC100380659	Ssa#XM_014188287.1		E3 ubiquitin-protein ligase RNF213									2.78	1.17				2.76	3.15		0.94	2.09
LOC106597314	Ssa#XM_014188521.1	Ssa#BQ035982	Lectin-like, putative proteoglycan									-1.33	-1.33
LOC106597314	Ssa#XM_014188521.1	Ssa#S18848482	Lectin-like, putative proteoglycan									-1.33	-1.33		1.54
LOC106597314	Ssa#XM_014188521.1	Ssa#S19107760	Lectin-like, putative proteoglycan									-1.33	-1.33
LOC106597314	Ssa#XM_014188521.1		Lectin-like, putative proteoglycan									-1.33	-1.33
LOC106597452	Ssa#XM_014188648.1		Fish virus induced TRIM-7									2.02	1.31				1.91	1.92		0.89	1.41																							-0.29	-1.01	-0.33	-0.57	-1.27	-0.47
Ssa#XM_014189015.1	Ssa#XM_014189015.1	Ssa#S18849516	collagen alpha-1(VIII) chain-like (LOC106597902)									-0.57	0.15									0.03	0.01	-0.13	-0.22	1.24	0.02	-0.06
Ssa#XM_014189015.1	Ssa#XM_014189015.1		collagen alpha-1(VIII) chain-like (LOC106597902)									-0.57	0.15
LOC106597928	Ssa#XM_014189036.1	Ssa#DY733968	Fish virus induced TRIM-4	1.68	2.73	2.38	3.16	2.25	2.41	3.26	1.19	3.25	0.43	3.3	2.44	3.06	1.83	2.88	8.81	1.07	2.16									2.11	2.35	0.69	1.5	0.32	1.06	4.09	3.09	1.11899	1.50211	2.24264	2.94321	1.77328	1.65515	-0.96	-1.47	-0.14	-0.34	-1.33	-0.21
LOC106597928	Ssa#XM_014189036.1	Ssa#TC68440	Fish virus induced TRIM-4	1.89	2.8	2.79	3.36	1.94	2.54	3.27	1.45	3.25	0.43	3.41	2.5	3.64	1.83	2.88	8.81	1.07	2.16	0.06	0.13	0.32	0.81	0.39	0.55	1.04		2.91	3.21	2.64	1.61	1.03	1.19	4.34	3.39	1.97916	1.87412	2.71644	2.82156	2.22408	1.87171	-0.96	-1.47	-0.14	-0.34	-1.33	-0.21
LOC106597928	Ssa#XM_014189036.1	Ssa#TC74922	Fish virus induced TRIM-4		2.9	2.63	3.3		1.82	2.59	0.82	3.25	0.43	3.03	2.2	2.59	1.83	2.88	8.81	1.07	2.16	0.72	0.82	0.69	1.13	1.05	1.01	1.45		1.8	3.27	0.87	1.94	0.3	2.17	3.49	3.51	0.197248	0.650112	1.3546	0.819733	1.09311	0.855414	-0.96	-1.47	-0.14	-0.34	-1.33	-0.21
LOC106597928	Ssa#XM_014189036.1		Fish virus induced TRIM-4									3.25	0.43				1.83	2.88		1.07	2.16																							-0.96	-1.47	-0.14	-0.34	-1.33	-0.21
LOC106597996	Ssa#XM_014189092.1		natterin-like protein (LOC106598085)									0.34	0.31																															3.37	3.12	2.65	2.38	1.64	2.24
LOC106598175	Ssa#XM_014189237.1		dispanin subfamily A member 2b-like									3.58	2.09				0.98	1.89		0.4	2.14																							3.84	3.4	2.59	2.84	2.25	1.68
LOC106598480	Ssa#XM_014189523.1		Plectin									-0.72	-0.75							0.7	1.4																							0.8	0	0.26	1.86	2.26	0.88
LOC106598526	Ssa#XM_014189573.1	Ssa#GRASP209736989	regulator of G-protein signaling 21-like						1.98	0.79	2.62	0.55	0.6		1.23	-1.62				-0.05	-1.03								1.84	0.15	1.37	1.62	2.15	1	2.4	2.67	2.59	-1.32881	-3.82854	-3.68053	-0.0752908	-2.8953	-4.38294
LOC106598526	Ssa#XM_014189573.1		regulator of G-protein signaling 21-like									0.55	0.6							-0.05	-1.03
LOC106599027	Ssa#XM_014189746.1		C1q and TNF-like domains									-1.93	-0.28																															2.49	2.92	1.84	1.79	1.04	0.41
LOC106598773	Ssa#XM_014189781.1	Ssa#GRASP209733315	heat shock protein 30-like (LOC106563452)	2.21				0.54	0.6	3.05	0.84	2.94	1.48				0.49	-1.06				4.9	5.88	3.77	1.63	0.42	0	0.63	1.57	1.61	1.79	1.85	2.37	3.03	2.33	2.33	3.63	-0.450825	-1.47841	0.58513	-0.610518	-0.950827	-1.57485
LOC106598773	Ssa#XM_014189781.1	Ssa#S47727165	heat shock protein 30-like (LOC106563452)	2.55					1.17	3.06	1.48	2.94	1.48	2.82			0.49	-1.06				5.83	6.52	4.22	1.76	1.34	0.65	1.36	1.32	1.73	1.87	1.99	2.7	3.06	2.49	2.37	4.09	0.096055	-2.20908	-0.625745	-1.2319	-0.45673	-2.42898
LOC106598773	Ssa#XM_014189781.1		heat shock protein 30-like (LOC106563452)									2.94	1.48				0.49	-1.06
LOC106598934	Ssa#XM_014189962.1		Growth arrest and DNA-damage-inducible, beta b									0.35	0.63																															2.87	2.87	0.91	2.09	2.77	1.33
LOC106599005	Ssa#XM_014190044.1		Phosphoinositide-3-kinase, regulatory subunit, polypeptide 2									-0.76	-0.34																															-2.37	-2.26	-1.29	-0.69	-1.35	-0.76
Ssa#XM_014190049.1	Ssa#XM_014190049.1		Unknown									-0.03	-0.22							-1.46	-0.41
LOC106599053	Ssa#XM_014190108.1		transketolase-like protein 2 (LOC100380727)									0.27	0.07							0.01	-0.07																							1.79	1.45	1.01	0.72	0.74	1.01
LOC106599098	Ssa#XM_014190162.1		Prostaglandin-endoperoxide synthase 2a									-0.13	0.4							0.3	1.12																							3.3	3.36	0.46	3.18	2.42	1.07
arg2	Ssa#XM_014190234.1		Arginase, type II									1.98	1.26							0.31	0.94																							2.69	2.05	0.78	1.73	1.71	1.02
LOC106599165	Ssa#XM_014190280.1		Palladin									-0.03	-0.34																															2.03	1.69	1.59	2.35	0.65	1.43
LOC106599171	Ssa#XM_014190289.1		Glutamate decarboxylase-like protein 1 (gadl1)									-0.14	-0.09																															4.45	3.67	1.9	3.92	2.11	2.31
LOC106599184	Ssa#XM_014190302.1	Ssa#DW550613	CMRF35-like molecule									0.01	-0.03																															1.86	1.55	1.11	1.78	0.68	1.35
LOC106599184	Ssa#XM_014190302.1	Ssa#TC100275	CMRF35-like molecule									0.01	-0.03			-0.94																												1.86	1.55	1.11	1.78	0.68	1.35
LOC106599184	Ssa#XM_014190302.1	Ssa#TC107856	CMRF35-like molecule									0.01	-0.03																															1.86	1.55	1.11	1.78	0.68	1.35
LOC106599184	Ssa#XM_014190302.1		CMRF35-like molecule									0.01	-0.03																															1.86	1.55	1.11	1.78	0.68	1.35
LOC106599203	Ssa#XM_014190321.1		Tissue factor-like									2.36	1.83																															2.77	3.35	0.78	3.2	2.42	2.2
LOC106599427	Ssa#XM_014190655.1	Ssa#S30276405	suppressor of cytokine signaling 1-like (LOC106591927)	1.6	4.92	2.41	5.1	2.19	2.43	3.06	2.02	4.09	2.36	3.67	3.13	2.65	2.55	2.88	8.81	1	2.32	1.07	1.05	0.61	1	0.21	-0.07	0.12		2.37	2.76							0.835062	5.19767	5.42529	4.64285	2.86432	4.82616	0.84	0.12	0.2	0.81	0.04	0.55
LOC106599427	Ssa#XM_014190655.1		suppressor of cytokine signaling 1-like (LOC106591927)									4.09	2.36				2.55	2.88		1	2.32																							0.84	0.12	0.2	0.81	0.04	0.55
lamc2	Ssa#XM_014190671.1		laminin, gamma 2									-0.1	-0.08							0.06	1.24																							2.29	-0.2	0.98	2.45	2.02	1.67
LOC106599446	Ssa#XM_014190681.1		C type lectin receptor B (LOC100136447), X1									2.68	2.45							0.32	1.28																							3.28	3.57	3.63	5.9	4.82	4.48
LOC106599501	Ssa#XM_014190769.1		cAMP-responsive element modulator									1.03	0.53				0.86	1.51																										2.39	2.2	0.51	1.28	0.82	0.83
LOC106599566	Ssa#XM_014190863.1	Ssa#S35548105	protein LBH-like									0.24	0.2							2.35	4.49	1.87	3.41	2.26	1.63	0.27	0.03	-0.04																0.91	-1.15	0.94	1.22	1.23	1.82
LOC106599566	Ssa#XM_014190863.1	Ssa#TC69706	protein LBH-like									0.24	0.2							2.35	4.49	1.83	3.37	2.25	1.64	0.3	0.04	-0.05																0.91	-1.15	0.94	1.22	1.23	1.82
LOC106599566	Ssa#XM_014190863.1		protein LBH-like									0.24	0.2							2.35	4.49																							0.91	-1.15	0.94	1.22	1.23	1.82
LOC106599588	Ssa#XM_014190881.1	Ssa#GRASP223648789	C-C chemokine receptor type 4-like		-1.19	-0.03	-0.7		1.49	2.69	2.99	0.76	0.3	2.69	2.21							1.22	2.94	2.45	2.9	1.86	1.6	1.32	2.59	-0.06	1.01	-0.24	1.2	0.16	1.47	1.52	1.94	-0.676363	-0.532072	0.781111	-1.32163	-0.09543	0.685446	1.63	0	1.22	1.75	0.18	1.48
LOC106599588	Ssa#XM_014190881.1	Ssa#S30243811	C-C chemokine receptor type 4-like						0.52	0.7	0.99	0.76	0.3			-0.91						0.46	1.8	1.69	2.08	0.84	0.75	0.5	1.12	-0.78	0.66							-0.254709	0.033026	0.628205	-1.28031	-0.391248	0.643809	1.63	0	1.22	1.75	0.18	1.48
LOC106599588	Ssa#XM_014190881.1	Ssa#S35700963	C-C chemokine receptor type 4-like						0.51	0.96	1.45	0.76	0.3	1.26	1.53							0.72	2.72	2.65	3.11	1.09	1.12	0.8	1.77	-1.46	0.7	-0.23	1.61	-1.09	1.37	0.53	1.28	-1.866	-0.10881	-0.89603	-1.63134	-1.20817	-0.689345	1.63	0	1.22	1.75	0.18	1.48
LOC106599588	Ssa#XM_014190881.1		C-C chemokine receptor type 4-like									0.76	0.3																															1.63	0	1.22	1.75	0.18	1.48
LOC100136453	Ssa#XM_014190921.1		cathelicidin									4.56	1.66				-0.45	1.37		-0.98	2.29																							3.1	3.33	1.21	3.36	2.81	2.49
Ssa#XM_014191131.1	Ssa#XM_014191131.1	Ssa#GRASP209737603	CCAAT/enhancer-binding protein delta-1	-0.47	-0.87	-0.25	-0.66	-0.9				0.33	0.78		-0.7				8.81			1.13	-0.1	-0.76	-1.26	-1.67	-0.7	-2.19				0.14	-0.86	-0.28	-0.19	-0.27	-0.85							0.97	0.38	0.41	1.01	1.3	0.15
Ssa#XM_014191131.1	Ssa#XM_014191131.1	Ssa#S47726557	CCAAT/enhancer-binding protein delta-1									0.33	0.78	1.27					8.81			0.74	-0.16	-0.62	-0.99	-1.94	-1.07	-2.5																0.97	0.38	0.41	1.01	1.3	0.15
Ssa#XM_014191131.1	Ssa#XM_014191131.1		CCAAT/enhancer-binding protein delta-1									0.33	0.78																															0.97	0.38	0.41	1.01	1.3	0.15
g6pd	Ssa#XM_014191280.1		Glucose-6-phosphate 1-dehydrogenase									0.38	0																															2.08	1.67	1.01	1.16	0.02	0.82
LOC106599956	Ssa#XM_014191289.1		hemagglutinin/amebocyte aggregation factor-like (LOC106576185), X1									2.44	1.6							-0.82	-0.51																							3.19	3.63	1.54	1.72	1.5	0.25
LOC106600167	Ssa#XM_014191496.1		Hemagglutinin/amebocyte aggregation factor (haaf)									2.62	1.67																															2.57	2.97	0.67	1.08	0.79	-0.24
LOC106601281	Ssa#XM_014191592.1		hemicentin-1-like									1.77	1.07																															2.16	2.16	1.24	1.3	1.67	0.9
LOC106600314	Ssa#XM_014191618.1	Ssa#DN139286	TOX high mobility group box family member 4									0.14	-0.3																									0.331653	1.58639	1.23238	-0.465427	0.797064	1.55297
LOC106600314	Ssa#XM_014191618.1		TOX high mobility group box family member 4									0.14	-0.3
LOC106600447	Ssa#XM_014191808.1	Ssa#S35564215	C-C motif chemokine 4-like		1.57	0.04	2.16		2.46	5	1.78	4.21	2.3	4.44	2.33				8.81	0.27	1.61	2.68	4.61	3.7	4	1.09	0.12	0.01	2.32	1.59	1.81	1.77	2.48	2.17	2.63	4.08	5.61	2.36252	5.45566	2.75783	0.522538	3.3864	6.45661	1.9	2.35	0.79	2.16	1.87	2.19
LOC106600447	Ssa#XM_014191808.1		C-C motif chemokine 4-like									4.21	2.3							0.27	1.61																							1.9	2.35	0.79	2.16	1.87	2.19
LOC106600490	Ssa#XM_014191876.1	Ssa#GRASP209154447	Myelin protein zero									-1.28	-0.45									-0.72	-1.59	-1.8	-2.23	-1.73	-1.78	-1.44	-1.72	-0.22	-0.99	-0.78	-0.84	-1.07	-0.84	-1.45	-1.69
LOC106600490	Ssa#XM_014191876.1	Ssa#GRASP223647857	Myelin protein zero									-1.28	-0.45									-0.55	-1.52	-1.73	-2.14	-1.57	-1.65	-1.33	-1.62	-0.24	-0.94	-0.74	-0.6	-0.95	-0.74	-0.94	-1.36
LOC106600490	Ssa#XM_014191876.1		Myelin protein zero									-1.28	-0.45
odc1	Ssa#XM_014192087.1	Ssa#GRASP209154585	Ornithine decarboxylase						1.05	1.98	1.69	3.23	1.57	1.57	1.48	-1.24			8.81	0.25	1.62	4.4	4.11	2.34	2.13	1.21	0.99	0.7	1.76			1.31	1.73	0.98	1.21	2.25	2.13	-0.249935	2.82424	2.61001	1.20512	0.493428	2.66887	3.15	2.61	0.86	2.35	2.13	1.3
odc1	Ssa#XM_014192087.1		Ornithine decarboxylase									3.23	1.57							0.25	1.62																							3.15	2.61	0.86	2.35	2.13	1.3
LOC106600688	Ssa#XM_014192239.1	Ssa#S30284908	Poly (ADP-ribose) polymerase family 14	0.69	3.31	2.16	3.34	2.11	2.26	2.81	1.28	2.03	0.83	3.06	1.91	1.06	1.58	1.84	8.81			0.82	0.57	0.73	0.92	0.48	0.49	0.71		2	2.43	2.01	2.06	1.43	1.42	3.8	2.75	0.486388	1.36882	2.33963	3.44694	1.31963	1.55226
LOC106600688	Ssa#XM_014192239.1		Poly (ADP-ribose) polymerase family 14									2.03	0.83				1.58	1.84
LOC106600701	Ssa#XM_014192263.1		TRIM-47									4.36	1.63				0.83	2.24		2.34	3.78
LOC106600712	Ssa#XM_014192280.1		uncharacterized LOC106600712									0.65	-0.56																															1.62	1.18	1.25	2.3	0.73	1.59
Ssa#XM_014192566.1	Ssa#XM_014192566.1	Ssa#TC103002	Pyruvate dehydrogenase kinase, isozyme 1	0.07					1.12	0.91	0.41	-1.91	-0.84							-0.47	1.5								-1.84			0.1	-1.5	-0.66	-1.22	-0.56	-1.54
Ssa#XM_014192566.1	Ssa#XM_014192566.1		Pyruvate dehydrogenase kinase, isozyme 1									-1.91	-0.84							-0.47	1.5
LOC106600998	Ssa#XM_014192833.1	Ssa#GRASP209736759	Integrin, beta 6						0.08	1.09	0.68	1.21	0.41	1		-1.33				0.07	1.15	1.77	3.07	2.23	1.52	-0.11	0.05	-0.95																1.64	1.29	0.73	1.37	1.45	0.67
LOC106600998	Ssa#XM_014192833.1		Integrin, beta 6									1.21	0.41							0.07	1.15																							1.64	1.29	0.73	1.37	1.45	0.67
LOC106601031	Ssa#XM_014192895.1	Ssa#GRASP209733681	coenzyme Q-binding protein COQ10 homolog, mitochondrial-like									0.43	0.46	0.97	0.74				8.81	0.63	1.21	2.01	1.4	0.8	0.76	0.73	1.06	0.61				0.76	-0.11	0.07	0.47	0.26	1.2	0.303324	1.38753	0.402009	-0.405065	0.780812	1.90118	3.19	2.38	1.29	2.31	2.14	1.68
LOC106601031	Ssa#XM_014192895.1		coenzyme Q-binding protein COQ10 homolog, mitochondrial-like									0.43	0.46							0.63	1.21																							3.19	2.38	1.29	2.31	2.14	1.68
LOC106601033	Ssa#XM_014192901.1	Ssa#S30240738	C1q and TNF-like domains	0.16	-0.72	-0.97	-0.26					0.28	0.12									1.29	2.09	1.06	0.81	0.75	0.37	0.25		0.05	0.81							-0.821227	-0.214824	0.535969	-0.206056	1.05815	0.823191	5.23	4.96	4.22	3.66	2.27	1.62
LOC106601033	Ssa#XM_014192901.1		C1q and TNF-like domains									0.28	0.12																															5.23	4.96	4.22	3.66	2.27	1.62
LOC106601034	Ssa#XM_014192902.1		C1q and TNF-like domains									-1.98	0.34																															3.77	3.92	2.66	2.4	1.73	1.11
LOC106601108	Ssa#XM_014193035.1		Ig-like									0.35	-0.39																															1.7	1.83	1.26	1.34	1.06	0.55
LOC106601135	Ssa#XM_014193095.1	Ssa#S35696934	Formin-like protein 1						0.57	0.62	0.98	1.36	0.51	0.88	0.92	-1.27						1.71	2.42	1.96	1.82	1	0.69	0.57		0.19	1.12	0.94	1.18	0.82	1.26	1.19	1.08							1.91	1.45	1.31	1.37	0.65	1.25
LOC106601135	Ssa#XM_014193095.1		Formin-like protein 1									1.36	0.51																															1.91	1.45	1.31	1.37	0.65	1.25
LOC106601306	Ssa#XM_014193414.1		heme oxygenase-like									0.54	0.02							0.61	1.04																							1.66	1.23	1.14	1.58	0.55	1.37
LOC106601418	Ssa#XM_014193624.1	Ssa#S18887170	Butyrophilin subfamily 1 member A1						-0.24	-1.83	-1.54	-2.02	-0.53	-1.6	-1.31	-1.09	-0.12	-1.24		-1.28	-1.54	-0.34	-2.35	-1.84	-1.84	-0.93	-0.74	-1.2	-1.76	-0.85	-0.66	-0.92	-1.03	-1.82	-0.83	-2.6	-1.89	-1.38986	-3.37336	-4.38906	-0.0417945	-2.4618	-4.24594	-2.55	-3.32	-1.58	-0.34	-1.43	-1.24
LOC106601418	Ssa#XM_014193624.1		Butyrophilin subfamily 1 member A1									-2.02	-0.53				-0.12	-1.24		-1.28	-1.54																							-2.55	-3.32	-1.58	-0.34	-1.43	-1.24
LOC106601428	Ssa#XM_014193642.1		Rho GDP dissociation inhibitor									1.85	0.61																															0.73	0.65	1.35	0.42	0.37	0.5
LOC106601467	Ssa#XM_014193687.1		Ras-related C3 botulinum toxin substrate 3b									3.26	1.3																															1.36	0.76	0.83	0.16	0.44	0.54
LOC106601490	Ssa#XM_014193713.1		RING finger protein 208-like									0.06	-0.02																															4.3	3.62	0.76	3.35	2.64	1.77
LOC106601492	Ssa#XM_014193717.1		RING finger protein 186-like (LOC106601489)									0.09	0.01																															3.86	3.77	1.03	3.54	2.79	1.94
LOC106601611	Ssa#XM_014193951.1		LIM domain-containing protein 2									0.7	0.07																															1.27	0.78	0.66	1.05	0.96	0.92
LOC106601675	Ssa#XM_014194028.1	Ssa#S18892412	Ig-like fold						0	-1.28	0.84	-1.73	-1.47			-2.47						0.02	0.96	0.74	0.93	2.42	2.12	2.06	2.91	1.69	2.96							-0.038767	0.535753	1.18416	0.458916	0.774795	0.716734	0.8	0.16	-0.11	0.66	-0.95	0.52
LOC106601675	Ssa#XM_014194028.1		Ig-like fold									-1.73	-1.47																															0.8	0.16	-0.11	0.66	-0.95	0.52
LOC106601732	Ssa#XM_014194079.1		General transcription factor II-I repeat domain-co									-0.58	-0.61																															-1.74	-1.54	-0.61	-0.44	-0.59	-0.26
LOC106601757	Ssa#XM_014194110.1	Ssa#DW581064	sterile alpha motif domain-containing protein 9-like		1.82	1.4	1.73		0.99	1.48	0.52	3.3	1.96	2.47		2.83	2.13	2.7	8.81	0.63	1.8																	-0.391118	-0.339006	-0.298937	1.89633	-0.310747	-0.336847	-1.36	-1.18	-0.38	-0.38	-1.05	-0.27
LOC106601757	Ssa#XM_014194110.1	Ssa#S30296047	sterile alpha motif domain-containing protein 9-like		2.71	2.19	2.96		1.61	2.36	0.88	3.3	1.96	3.44		2.93	2.13	2.7	8.81	0.63	1.8									0.84	1.11										1.81084			-1.36	-1.18	-0.38	-0.38	-1.05	-0.27
LOC106601757	Ssa#XM_014194110.1		sterile alpha motif domain-containing protein 9-like									3.3	1.96				2.13	2.7		0.63	1.8																							-1.36	-1.18	-0.38	-0.38	-1.05	-0.27
LOC106601834	Ssa#XM_014194235.1		Poly [ADP-ribose] polymerase 14									1.71	1.26				1.67	1.59		1.58	2.08
egln3	Ssa#XM_014194431.1		Egl nine homolog 2									0.53	-0.51																															2.66	2.39	2.25	1.86	1.23	2.13
LOC106602018	Ssa#XM_014194461.1		Gig1									2.61	0.49				1.3	2.25		1.44	1.89
LOC106602166	Ssa#XM_014194638.1	Ssa#S48435267	CD209 antigen-like protein									0.13	-0.44																															2.61	2.45	1.94	2.98	1.63	2.35
LOC106602166	Ssa#XM_014194638.1		CD209 antigen-like protein									0.13	-0.44																															2.61	2.45	1.94	2.98	1.63	2.35
LOC106602244	Ssa#XM_014194763.1		C-type lectin									0.41	0.27																															2.07	2.18	1.1	1.26	1.1	1.16
LOC106602245	Ssa#XM_014194764.1	Ssa#BG934527	CD209 antigen-like protein									0.22	0.05																															1.99	1.95	1.2	1.18	0.62	1.18
LOC106602245	Ssa#XM_014194764.1		CD209 antigen-like protein									0.22	0.05																															1.99	1.95	1.2	1.18	0.62	1.18
LOC106602246	Ssa#XM_014194766.1		C-type lectin domain family 4 member E-like									1.35	0.22																															1.71	1.2	1.56	1.59	0.42	1.55
Gig2-2	Ssa#XM_014194809.1	Ssa#S46933886	Gig2-2	0.25	4.69	5.51	4.95	1.36	4.05	5.19	3.74	5.29	2.81	5.25	3.81	2.98	2.21	2.56	8.81	3.11	3.75									4.23	4.52	3.56	3.5	1.42	3.08	5.09	6.47	1.62925	2.83213	3.78148	5.64624	2.2181	2.70846	-0.14	-0.87	0.3	-0.66	-1.42	-0.47
Gig2-2	Ssa#XM_014194809.1	Ssa#S50838044	Gig2-2	0.73	4.55	6.25	5.04	1.27	3.61	4.14	3.7	5.29	2.81	4.35	3.98	2.63	2.21	2.56	8.81	3.11	3.75	0.75	0.52	1.23	1.85	0.23	0.52	1.32		4.71	4.96	1.99	2.86	1.18	2.48	3.23	4.51	2.75466	3.55815	2.76955	4.1672	3.30954	2.9848	-0.14	-0.87	0.3	-0.66	-1.42	-0.47
Gig2-2	Ssa#XM_014194809.1		Gig2-2									5.29	2.81				2.21	2.56		3.11	3.75																							-0.14	-0.87	0.3	-0.66	-1.42	-0.47
Gig2-7	Ssa#XM_014194811.1	Ssa#KSS4577	Gig2-7	0.97	3.93	6.6	4.57	2	4.49	5.76	4.85	5.24	2.76	5.76	4.78	2.69	2.07	2.59	8.81	3.15	3.9	0.92	0.6	1.18	2.44	0.79	0.89	1.83		4.65	4.79	3.3	4.3	1.17	2.82	5.12	7.46	4.02323	4.18359	2.43462	4.37479	3.93101	3.95275	0.32	-0.4	0.27	-0.13	-0.85	-0.28
Gig2-7	Ssa#XM_014194811.1	Ssa#S46933882	Gig2-7	1.11	4.18	6.57	4.81	1.68	3.84	4.51	4.01	5.24	2.76	4.73	4.17		2.07	2.59	8.81	3.15	3.9	0.82	0.55	1.28	2.47	0.45	0.7	1.54		4.72	4.87	2.26	3.39	1.14	2.81	3.75	4.96	2.92634	4.05782	3.17929	4.33665	3.69892	3.99656	0.32	-0.4	0.27	-0.13	-0.85	-0.28
Gig2-7	Ssa#XM_014194811.1		Gig2-7									5.24	2.76				2.07	2.59		3.15	3.9																							0.32	-0.4	0.27	-0.13	-0.85	-0.28
LOC106602287	Ssa#XM_014194820.1		hydroperoxide isomerase ALOXE3-like									0.01	0.06
LOC106602317	Ssa#XM_014194869.1	Ssa#S30241799	Ubiquitin protein ligase E3A, hect domain	0.57	4.03	4.24	4.7	2.2	3.84	4.2	2.71	3.3	1.36	4.18	3.27	2.42	2.42	3.6	8.81	2.62	4.12									3.19	3.64	2.35	2.67	1.02	2.28	4.14	4.83	2.22389	1.70799	2.09816	3.50266	1.87877	1.83905	-0.14	-0.93	-0.43	-0.83	-1.06	-0.65
LOC106602317	Ssa#XM_014194869.1	Ssa#S30296175	Ubiquitin protein ligase E3A, hect domain		1.32	1.54	1.35		0.89	1.3	0.35	3.3	1.36	1.75		3.4	2.42	3.6	8.81	2.62	4.12									0.57	0.89													-0.14	-0.93	-0.43	-0.83	-1.06	-0.65
LOC106602317	Ssa#XM_014194869.1		Ubiquitin protein ligase E3A, hect domain									3.3	1.36				2.42	3.6		2.62	4.12																							-0.14	-0.93	-0.43	-0.83	-1.06	-0.65
LOC106602323	Ssa#XM_014194882.1	Ssa#S35594657	E3 ubiquitin-protein ligase	0.74	4.55	3.3	4.91	1.24	1.8	2.55	0.87	3.34	1.55	3.64	1.83	2.03	1.67	1.9	8.81	1.37	2.56									1.4	1.61							0.750302	0.320236	1.95938	3.31997	0.875519	0.210285	-0.48	-1.11	-0.32	-0.84	-1.37	-0.29
LOC106602323	Ssa#XM_014194882.1		E3 ubiquitin-protein ligase									3.34	1.55				1.67	1.9		1.37	2.56																							-0.48	-1.11	-0.32	-0.84	-1.37	-0.29
LOC106602544	Ssa#XM_014195215.1	Ssa#GRASP223649449	nuclease EXOG, mitochondrial-like (LOC106602539)	-0.57				-1.73	0.55	0.44	1.82	-0.18	-0.64		0.75	-1.98						1.33	2.06	1.96	1.92	1.04	1.05	0.9	1.65	0.05	0.96	0.9	1.41	0.79	1.36	0.73	1.66							1.42	0.97	1.02	1.35	0.69	1.11
LOC106602544	Ssa#XM_014195215.1		nuclease EXOG, mitochondrial-like (LOC106602539)									-0.18	-0.64																															1.42	0.97	1.02	1.35	0.69	1.11
LOC106602661	Ssa#XM_014195414.1	Ssa#DY720543	Ubiquitin-protein ligase HERC6	0.77	5.14	3.21	5.63	3.55	2.23	3.19	1.19	2.33	0.61	3.84	3.25	2.33	2.1	3.39	8.81	0.66	2.21									1.52	2.1							0.302459	0.359981	1.53109	5.3377	0.665705	0.81529	-0.52	-0.82	0.31	-0.02	-0.89	0.29
LOC106602661	Ssa#XM_014195414.1		Ubiquitin-protein ligase HERC6									2.33	0.61				2.1	3.39		0.66	2.21																							-0.52	-0.82	0.31	-0.02	-0.89	0.29
LOC106602906	Ssa#XM_014195898.1		Fos-related antigen 2									1.48	0.58							0.14	0.98																							2.19	2.18	0.95	2.12	2.32	1.32
LOC106603036	Ssa#XM_014196156.1		Ubiquitin-conjugating enzyme E2D 4									1.43	0.37				0.43	0.85																										1.61	1.87	0.81	1.01	0.59	0.52
sat1	Ssa#XM_014196207.1	Ssa#S35661337	Diamine acetyltransferase 1	-0.54				-0.82	1.63	3.17	3.65	3.09	1.43	3.23	2.48				8.81	0.5	1.47	4.39	4.88	4.1	3.57	2.81	2.22	2.28	2.07			1.06	1.79	1.03	1.73	1.35	2.22	-0.973043	-0.662348	1.13592	-0.843442	-2.01407	-0.839654	2.63	1.82	2.45	1.47	1.04	1.74
sat1	Ssa#XM_014196207.1		Diamine acetyltransferase 1									3.09	1.43							0.5	1.47																							2.63	1.82	2.45	1.47	1.04	1.74
chrdl2	Ssa#XM_014196303.1		Chordin-like protein									-0.04	0							-0.58	-1.58																							-2.3	-0.69	-1.6	0.09	-0.28	-0.2
LOC106603277	Ssa#XM_014196713.1	Ssa#CX356220	Seizure protein 6 homolog									0.16	0									-1.88	-3.13	-3.02	-2.81	-2.06	-2.3	-1.97	-1.27			-0.55	-1.05	-0.83	-1.33	-1.41	-1.92
LOC106603277	Ssa#XM_014196713.1		Seizure protein 6 homolog									0.16	0
LOC106603383	Ssa#XM_014196993.1	Ssa#GRASP209155425	Glycoprotein M6Bb									-0.65	-0.17									-0.53	-1.47	-1.58	-1.77	-1.8	-1.73	-1.47	-2.29	-0.28	-0.88	-0.14	-1.45	-1.05	-1.09	-1.72	-1.64
LOC106603383	Ssa#XM_014196993.1		Glycoprotein M6Bb									-0.65	-0.17
Gig1-2	Ssa#XM_014197070.1	Ssa#S30282627	Gig1-2	2.98	5.45	4.17	5.82	3.23	2.79	3.93	1.64	3.55	1.55	3.78	2.61	2.7	2.2	2.41	8.81	0.34	1.97	0.55	0.07	0.3	0.78	0.58	0.46	1.05		2.97	2.98	1.46	1.38	0.56	1.94	3.26	3.02	1.84038	2.59832	3.81297	4.0459	2.87746	2.67601	-0.85	-1.19	-0.01	-0.16	-1.06	0.18
Gig1-2	Ssa#XM_014197070.1		Gig1-2									3.55	1.55				2.2	2.41		0.34	1.97																							-0.85	-1.19	-0.01	-0.16	-1.06	0.18
LOC106603452	Ssa#XM_014197160.1		Mothers against decapentaplegic homolog									1.75	0.07							0.37	1.13																							1.51	1.27	1.19	1.36	0.59	1.33
LOC106603665	Ssa#XM_014197613.1		Pannexin-3									-0.24	-0.32							-1.06	-1.73																							-1.28	0.34	-3.48	-1.73	-1.48	-1.61
LOC106603916	Ssa#XM_014198142.1	Ssa#S31993707	proheparin-binding EGF-like growth factor		1.22	0.13	1.34					1.37	-0.02									0.49	1.42	0.24	0.15	0.11	0.01	0.06										0.168664	0.409676	0.954326	2.13661	1.39525	2.29209	4.12	4.32	1.28	4.26	4.21	2.35
LOC106603916	Ssa#XM_014198142.1		proheparin-binding EGF-like growth factor									1.37	-0.02																															4.12	4.32	1.28	4.26	4.21	2.35
LOC106603928	Ssa#XM_014198181.1	Ssa#KSS3412	protein spinster homolog 3-like									0.94	-0.09																															1.79	1.71	0.97	1.84	-0.27	0.94
LOC106603928	Ssa#XM_014198181.1		protein spinster homolog 3-like									0.94	-0.09																															1.79	1.71	0.97	1.84	-0.27	0.94
LOC106603939	Ssa#XM_014198192.1	Ssa#TC73710	Adrenergic receptor, beta 3a	0.39				0.96				-0.42	0.17									-0.17	-1.26	-2.08	-2.4	-1.95	-0.92	-1.87	-1.65			-0.65	-1.38	-1.25	-0.64	-1.3	-1.82	-0.521816	-1.41831	-1.18694	0.252224	-0.436764	-1.08904	-0.1	-0.31	-0.34	-0.17	-1	-0.44
LOC106603939	Ssa#XM_014198192.1		Adrenergic receptor, beta 3a									-0.42	0.17																															-0.1	-0.31	-0.34	-0.17	-1	-0.44
LOC106604000	Ssa#XM_014198318.1	Ssa#S50679337	Arachidonate 5-lipoxygenase-activating protein-like									1.34	0.68							-0.98	-1.08	4.09	4.69	3.5	2.26	1.1	0.78	0.23				-0.79		1.31		1.04		0.468635	1.92964	1.13328	0.884632	0.418525	1.28527	3.61	3.34	2.84	3.86	1.81	2.89
LOC106604000	Ssa#XM_014198318.1		Arachidonate 5-lipoxygenase-activating protein-like									1.34	0.68							-0.98	-1.08																							3.61	3.34	2.84	3.86	1.81	2.89
bafb	Ssa#XM_014198390.1	Ssa#S18888942	Barrier-to-autointegration factor	1.53	1.81	2.8	2.1	1.94	1.1	1.94	1.13	-0.06	-0.11	1.83	1.73		1.44	1.46	8.81	0.96	1.3	-0.32	-0.14	0.11	1.26	0.5	0.38	0.83	1.05	1.35	1.87	1.2	2.11	0.62	1.43	3.29	3.41	1.29876	2.69278	1.85026	2.29296	1.13222	2.37118
bafb	Ssa#XM_014198390.1		Barrier-to-autointegration factor									-0.06	-0.11				1.44	1.46		0.96	1.3
LOC106604143	Ssa#XM_014198550.1		Arf-GAP with Rho-GAP domain, ANK repeat and PH dom									-0.06	-0.34																															1.65	1.99	0.37	1.47	1.24	0.97
LOC106604149	Ssa#XM_014198560.1	Omy#S22907650	TNFAIP3-interacting protein 1						0.59	1.03	0.78	-1	-0.76									0.72	1.65	1.09	0.74	0.68	0.45	0.26		0.42	1.09	0.81	1.48	0.66	1.34	1.63	2.38	0.338343	3.46525	3.94053	1.11919	1.97215	3.84965	1.91	2.14	0.97	1.52	1.08	0.48
LOC106604149	Ssa#XM_014198560.1	Ssa#S35694475	TNFAIP3-interacting protein 1									-1	-0.76			0.89																						0.469054	2.15292	2.65189	0.391798	1.49325	2.32246	1.91	2.14	0.97	1.52	1.08	0.48
LOC106604149	Ssa#XM_014198560.1	Ssa#S48398055	TNFAIP3-interacting protein 1									-1	-0.76			0.94																						0.647759	2.08055	2.9693	0.1698	1.80752	2.8577	1.91	2.14	0.97	1.52	1.08	0.48
LOC106604149	Ssa#XM_014198560.1	Ssa#TC102380	TNFAIP3-interacting protein 1									-1	-0.76			1.07																						0.112414	1.97959	3.31158	0.179238	1.61406	2.33416	1.91	2.14	0.97	1.52	1.08	0.48
LOC106604149	Ssa#XM_014198560.1		TNFAIP3-interacting protein 1									-1	-0.76																															1.91	2.14	0.97	1.52	1.08	0.48
LOC106604232	Ssa#XM_014198696.1	Ssa#GRASP209154075	Cyclin-G1	-0.85				-0.59	-0.28	-0.8	-0.84	0.31	0.43		-1.16							-1.09	-1.56	-1.54	-1.62	-1.61	-1.72	-1.28	-1.53			-0.66	-1.08	-1	-0.6	-1.15	-1.85	-0.529875	-1.80821	-2.02763	-0.0665027	-0.874817	-1.8966
LOC106604232	Ssa#XM_014198696.1		Cyclin-G1									0.31	0.43
LOC106604317	Ssa#XM_014198839.1		proheparin-binding EGF-like growth factor									1.01	0.49																															2.3	1.07	0.67	2.89	2.58	1.8
LOC106604374	Ssa#XM_014198935.1		girdin-like									1.3	0.39																															1.59	1.09	0.88	1.46	1.01	1.06
LOC106604467	Ssa#XM_014199105.1	Ssa#S35605460	Solute carrier family 4, sodium borate transporter, member 11									-0.21	-0.24									-0.56	-1.43	-1.94	-2.28	-1.28	-1.62	-1.19	-1.81	-0.37	-0.93	-1.14	-1.68	-1.89	-1.32	-1.89	-2.59
LOC106604467	Ssa#XM_014199105.1		Solute carrier family 4, sodium borate transporter, member 11									-0.21	-0.24
LOC106604501	Ssa#XM_014199167.1	Ssa#S23659227	ribonuclease-like 3									-2.02	-1.12
LOC106604501	Ssa#XM_014199167.1		ribonuclease-like 3									-2.02	-1.12
LOC106604553	Ssa#XM_014199306.1	Ssa#GRASP209154863	SAM and SH3 domain-containing protein 3-like						1.28	1.7	2.51	1.22	0.28	2.18	2.18	-0.67						2.2	3.31	2.93	2.72	1.06	1.25	0.78	2.46	0.28	1.28	0.79	2.18	1.37	2.09	1.51	3.34	1.12758	0.214193	1.22392	0.717989	0.0567975	0.553441	2.28	1.64	1.81	2.19	0.74	1.84
LOC106604553	Ssa#XM_014199306.1		SAM and SH3 domain-containing protein 3-like									1.22	0.28																															2.28	1.64	1.81	2.19	0.74	1.84
LOC106604583	Ssa#XM_014199364.1	Ssa#CK895552	Leukocyte cell-derived chemotaxin 2-1									-0.08	0.05																															1.96		0.83
LOC106604583	Ssa#XM_014199364.1	Ssa#TC94054	Leukocyte cell-derived chemotaxin 2-1									-0.08	0.05									0.05	1.29	1.5	0.81	0.4	-0.16	-0.06										0.0327489	1.38286	1.30833	0.0813969	0.217012	1.81636	1.96		0.83
LOC106604583	Ssa#XM_014199364.1		Leukocyte cell-derived chemotaxin 2-1									-0.08	0.05																															1.96		0.83
LOC106604605	Ssa#XM_014199428.1		adhesion G protein-coupled receptor E3-like									2.31	0.91							0.96	1.55																							0.88	0.61	0.93	1.48	0.27	1.58
LOC106604629	Ssa#XM_014199455.1		B-cell receptor CD22-like									0.33	-0.05																															2.24	2.16	1.12	1.82	1.1	1.4
LOC106604630	Ssa#XM_014199457.1	Ssa#S32005546	complexin-1-like									0.34	0.13									0.67	1.17	0.59	0.14	-0.19	-0.38	-0.25																2.16	1.7	1.84	2.14	0.86	2.22
LOC106604630	Ssa#XM_014199457.1		complexin-1-like									0.34	0.13																															2.16	1.7	1.84	2.14	0.86	2.22
LOC106604645	Ssa#XM_014199487.1	Ssa#S35701237	CD97 antigen-like		-1.47	-0.02	-0.75		1.44	2.39	2.46	2.48	0.29	2.5	2.17	-2.74				0.48	0.95	0.9	1.97	2.94	2.66	1.35	0.92	0.81	2.07	-0.19	0.8	0.43	1.27	0.5	1.15	1.04	2.57	0.570718	-2.12463	-2.33321	-1.11749	-1.71185	-2.61299	0.8	0.65	1.01	1.61	0.05	1.54
LOC106604645	Ssa#XM_014199487.1		CD97 antigen-like									2.48	0.29							0.48	0.95																							0.8	0.65	1.01	1.61	0.05	1.54
LOC106604696	Ssa#XM_014199617.1		saxitoxin and tetrodotoxin-binding protein 2-like (psbp)									2.06	0.57				-0.3	1.3																										7.83	9.06	7.97	6.62	6.45	6.96
LOC106604752	Ssa#XM_014199745.1		Aryl hydrocarbon receptor interacting protein									3.21	0.73							0.03	0.81																							2.1	1.98	1.48	1.81	1.48	1.15
LOC106604771	Ssa#XM_014199791.1	Ssa#DY740995	V-type proton ATPase 116 kDa subunit a isoform 3-like	0.23								2.46	0.97				1.46	1.67		0.25	0.99																							1.82	2.04	1.09	1.82	1.27	0.67
LOC106604771	Ssa#XM_014199791.1		V-type proton ATPase 116 kDa subunit a isoform 3-like									2.46	0.97				1.46	1.67		0.25	0.99																							1.82	2.04	1.09	1.82	1.27	0.67
LOC106604987	Ssa#XM_014200165.1	Omy#CT565368	Complement C3;									0.99	0.49			-1.61													-1.06															2.77	4.49	2.86	2.64	2.85	1.8
LOC106604987	Ssa#XM_014200165.1	Ssa#DV106363	Complement C3;									0.99	0.49									0.68	0.48	0.85	0.74	0.38	0.62	0.32																2.77	4.49	2.86	2.64	2.85	1.8
LOC106604987	Ssa#XM_014200165.1	Ssa#S34822137	Complement C3;						0.27	0.97	0.54	0.99	0.49	0.85								-0.03	0.8	0.72	0.4	1.35	0.08	0.25										-0.321064	-0.197761	1.86513	-0.0266236	-0.298583	0.492806	2.77	4.49	2.86	2.64	2.85	1.8
LOC106604987	Ssa#XM_014200165.1	Ssa#STIR22988	Complement C3;									0.99	0.49			-1.45																												2.77	4.49	2.86	2.64	2.85	1.8
LOC106604987	Ssa#XM_014200165.1		Complement C3;									0.99	0.49																															2.77	4.49	2.86	2.64	2.85	1.8
LOC106604970	Ssa#XM_014200172.1	Ssa#S35536915	Protein tyrosine kinase 2 beta, a	-0.61				-0.89	0.74	0.78	1.35	0.33	-0.36		1.39							1.92	3.14	2.28	2	0.86	0.79	0.39	1.86	0.58	1.69	1.62	1.77	1.22	1.78	2.3	2.85	-0.953706	-0.511736	-1.79248	-1.80992	-0.256416	-0.282931	1.69	1.07	1.21	2.41	2.05	1.04
LOC106604970	Ssa#XM_014200172.1		Protein tyrosine kinase 2 beta, a									0.33	-0.36																															1.69	1.07	1.21	2.41	2.05	1.04
LOC106605088	Ssa#XM_014200382.1	Ssa#GRASP209154647	C-type lectin domain family 4 member E-like						0.46	0.95	0.28	0.73	0.86									1.62	1.77	0.95	0.1	-0.53	-0.72	-0.87										-0.0319256	0.44948	2.10448	0.108242	-0.210346	0.368964	2.02	2.12	2.14	4.51	3.6	3.29
LOC106605088	Ssa#XM_014200382.1		C-type lectin domain family 4 member E-like									0.73	0.86																															2.02	2.12	2.14	4.51	3.6	3.29
LOC106605107	Ssa#XM_014200424.1		protein THEMIS2-like									1.07	0.06																															2.42	2.51	1.2	1.91	1.44	1.52
LOC106605169	Ssa#XM_014200547.1	Ssa#DY724033	Sialic-acid binding protein-4 - Ident 24						0.53	1.19	1.49	1.35	0.16	1.79	1.88							1.13	2.14	2.63	2.72	1.02	0.92	0.98	2.1	-0.7	0.29	0.7	1.36	0.93	1.19	1.05	1.51
LOC106605169	Ssa#XM_014200547.1		Sialic-acid binding protein-4 - Ident 24									1.35	0.16
LOC106605178	Ssa#XM_014200560.1	Omy#S18150197	cornifelin-like						0.6	0.78	1.17	1.66	0.42	1.38		-0.9						3	4.36	2.79	1.82	-0.33	-0.4	-0.42		0.37	0.96							0.414771	0.449787	0.919781	0.115341	2.47764	3.2535	3.49	2.82	2.48	2.79	1.43	2.5
LOC106605178	Ssa#XM_014200560.1	Ssa#S35503931	cornifelin-like						0.82	0.99	1.52	1.66	0.42	1.66	1.84	-2.17			8.81			4.1	5.25	3.61	2.6	0.81	0.66	0.25	1.47	0.55	1.51	0.91	2.04	0.99	1.91	1.91	3.57	0.0167627	0.298796	0.424182	0.103941	2.2305	2.5513	3.49	2.82	2.48	2.79	1.43	2.5
LOC106605178	Ssa#XM_014200560.1		cornifelin-like									1.66	0.42																															3.49	2.82	2.48	2.79	1.43	2.5
LOC106605185	Ssa#XM_014200566.1		free fatty acid receptor 2-like									0.3	0.2																															0.61	1.96	0.71	1.01	0.73	1.03
LOC106605190	Ssa#XM_014200571.1		Sialic-acid binding protein-4 - Ident 24									1.53	0.44																															1.32	1.52	0.86	0.9	0.37	0.99
OXE	Ssa#XM_014200594.1		oxoeicosanoid									0.75	0.23							0.81	1.39																							1.57	1.36	0.45	2.5	2.04	1.4
LOC106605232	Ssa#XM_014200654.1	Ssa#S31992153	Sodium channel beta 1 subunit						-0.03	-1.35	-1.65	-1.75	-0.79	-1.02	-1.58	-1.54						-0.91	-2.11	-2.45	-2.76	-1.14	-1.59	-1.23	-2.45			-0.28	-1.38	-1.52	-0.9	-1.93	-1.82
LOC106605232	Ssa#XM_014200654.1		Sodium channel beta 1 subunit									-1.75	-0.79
prdm1	Ssa#XM_014200868.1		PR domain containing 1a, with ZNF domain									1.98	1.05																															3.5	3.99	1.3	2.83	2.81	1.37
LOC106605364	Ssa#XM_014200894.1		CD83 antigen-like									1.05	-0.1				1.18	1.91
LOC106605366	Ssa#XM_014200898.1	Ssa#S31823511	CD83	0.25	0.92	-0.53	0.25	0.94	1.61	1.79	1.62	-0.01	-0.06	2.33	2.75	1.43						1.11	1.69	1.2	1.04	1.22	1.11	1.24	2.09			-0.02	1.2	1	1.32	1.7	2.32	0.261447	4.06351	4.32831	-0.462123	1.38761	2.17719
LOC106605366	Ssa#XM_014200898.1		CD83									-0.01	-0.06
LOC106605367	Ssa#XM_014200900.1	Ssa#GRASP209155657	CD83 antigen-like	0.02				0.83				1	0.3			0.64						-0.94	-1.41	-0.15	0.29	0.35	0.15	0.47				-0.53	0.81	0.2	0.53	0.66	0.95	-0.299378	-1.93838	-2.33753	0.19131	-1.0849	-2.4019	-1.45	-1.46	-0.79	-1.6	-1.72	-0.94
LOC106605367	Ssa#XM_014200900.1		CD83 antigen-like									1	0.3																															-1.45	-1.46	-0.79	-1.6	-1.72	-0.94
stea4	Ssa#XM_014200936.1	Ssa#S48396452	TNF alpha induced protein 9 Metalloreductase STEAP4									1.27	0.45						8.81																			0.0649611	0.90549	1.44944	-0.0615114	0.617913	2.54793	4.49	4.88	4.39	4.6	4.31	3.87
stea4	Ssa#XM_014200936.1		TNF alpha induced protein 9 Metalloreductase STEAP4									1.27	0.45																															4.49	4.88	4.39	4.6	4.31	3.87
LOC106605425	Ssa#XM_014201067.1		TNF alpha induced protein 9 Metalloreductase STEAP4									0.58	0.07																															2.78	4.12	3.26	2.73	3.31	1.68
LOC106605438	Ssa#XM_014201092.1	Ssa#S30257279	semaphorin-4A-like									-0.53	-0.57			-0.81
LOC106605438	Ssa#XM_014201092.1		semaphorin-4A-like									-0.53	-0.57
LOC106605457	Ssa#XM_014201141.1	Ssa#GRASP209154607	zinc transporter ZIP1-like						0.27	1.86	0.79	1.84	0.47	1.25					8.81			1.61	2	1.8	1.71	1.78	1.33	0.76	2.17			0.49	1.46	1.37	1.66	0.67	1.52	-1.64982	1.86832	2.60685	-1.16694	-1.38121	1.32888	0.42	-0.37	1.21	1.36	1.09	1.09
LOC106605457	Ssa#XM_014201141.1	Ssa#TC98359	zinc transporter ZIP1-like									1.84	0.47									1.07	0.94	0.73	0.56	1.06	0.58	0.31																0.42	-0.37	1.21	1.36	1.09	1.09
LOC106605457	Ssa#XM_014201141.1		zinc transporter ZIP1-like									1.84	0.47																															0.42	-0.37	1.21	1.36	1.09	1.09
LOC106605477	Ssa#XM_014201193.1		Proto-oncogene FRAT1									-1.95	-0.64																															-0.91	-1.63	-0.82	-0.77	-0.95	-0.79
LOC106605611	Ssa#XM_014201445.1		uncharacterized LOC106605611									1.57	0.67							0.43	0.85																							3.14	2.87	2.62	2.83	1.36	2.62
LOC106605635	Ssa#XM_014201497.1	Ssa#KSS4731	B-cell receptor CD22	0.19								0.61	0.05			0.98																						-0.153845	0.923634	1.12137	-0.0283226	0.273525	0.656614	4	3.45	2.22	3.42	1.87	2.71
LOC106605635	Ssa#XM_014201497.1		B-cell receptor CD22									0.61	0.05																															4	3.45	2.22	3.42	1.87	2.71
apoc1	Ssa#XM_014201564.1	Omy#S32043708	Apolipoprotein C-I	-0.32				-1.64	3.97	3.99	4.98	2.3	-0.55	2.68	1.92					0.56	-0.92	0.34	-0.16	0.75	2.8	0.15	0.36	-0.89	2.49	-1.39	-0.75	1.22	1.62	0.29	1.61	1.86	1.63	0.472461	-1.43833	-0.750848	-0.33563	-2.83144	-3.48374	-0.82	-1.44	-1.34	-2.14	-1.24	-1.24
apoc1	Ssa#XM_014201564.1	Ssa#S18855976	Apolipoprotein C-I	-0.26				-1.09	2.83	2.79	3.21	2.3	-0.55	1.71	1.03					0.56	-0.92	0.65	0.23	1.23	3.09	2.82	3.19	1.88	2.78			0.76	2.5	0.66	2.47	1.86	2.44	-0.244227	-0.768127	-0.806937	-0.646534	-2.11183	-2.14612	-0.82	-1.44	-1.34	-2.14	-1.24	-1.24
apoc1	Ssa#XM_014201564.1		Apolipoprotein C-I									2.3	-0.55							0.56	-0.92																							-0.82	-1.44	-1.34	-2.14	-1.24	-1.24
LOC106605773	Ssa#XM_014201704.1		D-box binding protein 2									-0.97	-0.22																															-2.2	-2.53	-0.35	-1.28	-1.31	-0.94
LOC106605836	Ssa#XM_014201808.1	Ssa#S35562993	CD209 antigen-like protein E (c209e)		1.62	2.96	1.35		3.04	3.45	2.89	1.54	0.71	3.59	3.11					0.92	1.53	-1.31	-1.41	-1.23	1.04	1.31	1.13	1.33	0.99	1.24	1.82	3.86		1.71		5.87
LOC106605836	Ssa#XM_014201808.1		CD209 antigen-like protein E (c209e)									1.54	0.71							0.92	1.53
LOC106605846	Ssa#XM_014201821.1		interleukin-11-like									1.7	0.45																															6.1	6.53	1.98	4.5	4.44	1.71
LOC106605867	Ssa#XM_014201850.1	Ssa#TC109651	GLI family zinc finger 3						0.31	1.52	0.73	1.61	0.63	1.44						-0.98	-1.53									0.8	1.1							-0.524694	3.25791	4.4202	0.190465	2.25041	4.37617	2.77	3.44	2.59	2.7	2.16	0.41
LOC106605867	Ssa#XM_014201850.1		GLI family zinc finger 3									1.61	0.63							-0.98	-1.53																							2.77	3.44	2.59	2.7	2.16	0.41
LOC106605972	Ssa#XM_014201998.1	Ssa#DY741412	G-protein coupled receptor 20									0.28	0.05																															2.36	3.51	0.28	1.95	2.03	0.6
LOC106605972	Ssa#XM_014201998.1		G-protein coupled receptor 20									0.28	0.05																															2.36	3.51	0.28	1.95	2.03	0.6
LOC106605973	Ssa#XM_014201999.1		diacylglycerol O-acyltransferase 1-like									-0.26	-0.2							0.06	1.1																							0.95	0.74	0.41	1.31	1.11	0.81
LOC106606033	Ssa#XM_014202105.1	Ssa#KSS1850	Syndecan 2						0.94	2.11	1.43	2.64	1.05	1.46	1.47				8.81			2.2	1.88	1.5	1.69	0.54	0.45	0	1.25			0.54	1.13	0.54	1.17	1.55	2.06	0.289174	1.00625	0.843592	0.187078	0.672174	0.914735	1.25	1.01	0.32	1.77	0.6	0.46
LOC106606033	Ssa#XM_014202105.1	Ssa#KSS3633	Syndecan 2						1.32	3.14	1.91	2.64	1.05	2.04	1.69				8.81			2.34	2.21	1.7	1.76	0.82	0.75	0.29	1.79			1.02	0.86	0.76	1.38	1.42	2.5	0.618159	1.00493	0.580013	0.740911	0.594295	0.9435	1.25	1.01	0.32	1.77	0.6	0.46
LOC106606033	Ssa#XM_014202105.1		Syndecan 2									2.64	1.05																															1.25	1.01	0.32	1.77	0.6	0.46
LOC106606075	Ssa#XM_014202170.1	Ssa#S32009777	Novel immune type receptor									0.76	-0.54																															1.51	1.23	1.45	1.61	0.11	1.51
LOC106606075	Ssa#XM_014202170.1		Novel immune type receptor									0.76	-0.54																															1.51	1.23	1.45	1.61	0.11	1.51
LOC106606196	Ssa#XM_014202326.1		Solute carrier family 16									1.26	0.08							-0.22	0.95																							3.54	3.06	1.58	2.66	1.85	1.78
LOC106606237	Ssa#XM_014202385.1		Immunoglobulin-like fold									0.45	0.09																															2.22	1.41	1.09	1.66	0.53	1.57
LOC106606373	Ssa#XM_014202523.1	Ssa#S18892305	IgL-like						2.56	-0.36	4.33	-0.32	-0.23		2.09	-1.93						-0.12	0.41	0.41	1.33	2.26	1.71	2.55	3.71	2.31	3.58	2.65	3.89	1.73	2.62	3.05	4.52	0.13287	2.00641	1.83561	0.465036	1.53188	3.11352
LOC106606373	Ssa#XM_014202523.1	Ssa#S35688681	IgL-like									-0.32	-0.23									0.31	-0.08	-0.32	-0.46	-1.7	-1.49	-1.8
LOC106606373	Ssa#XM_014202523.1		IgL-like									-0.32	-0.23
LOC106606375	Ssa#XM_014202526.1	Ssa#S47730025	Ig lambda-like						1.67	0.18	3.37	-0.48	0.26		1.55							-0.41	0.25	0.21	0.83	2.41	2.08	2.57	2.68	2.69	4.18	3.01	2.56	0.84	1.4	2.9	3.22	0.431019	0.899987	1.29484	0.521521	1.57837	2.32335
LOC106606375	Ssa#XM_014202526.1		Ig lambda-like									-0.48	0.26
LOC106606380	Ssa#XM_014202534.1		basigin-like CD147									-0.03	-0.23																															2.26	1.97	1.67	2.24	0.94	2.11
LOC106606429	Ssa#XM_014202622.1	Ssa#DW578491	Suppressor of cytokine signaling 3b									3.3	1.62			-1.77			8.81	-0.46	-0.26																	-0.167756	0.868164	1.77098	0.11022	0.154967	0.882552	2.65	2.85	1.21	3.1	3.15	1.69
LOC106606429	Ssa#XM_014202622.1		Suppressor of cytokine signaling 3b									3.3	1.62							-0.46	-0.26																							2.65	2.85	1.21	3.1	3.15	1.69
LOC106606431	Ssa#XM_014202628.1	Ssa#GRASP209735683	metalloproteinase inhibitor 2-like						0.48	2.39	0.99	2.43	1.37	1.71	1.61	-0.76			8.81	-0.5	1.26	2.56	3.81	3.21	2.32	1.66	1.08	1.15	1.57			0.5	0.6	0.82	0.52	0.89	1.19	-0.151825	4.94959	4.85638	2.44387	1.23835	5.7258	1.14	1.25	0.92	2.16	1.5	1.85
LOC106606431	Ssa#XM_014202628.1		metalloproteinase inhibitor 2-like									2.43	1.37							-0.5	1.26																							1.14	1.25	0.92	2.16	1.5	1.85
LOC106606433	Ssa#XM_014202630.1	Ssa#S31979481	PWWP domain-containing protein MUM1L1									0.8	-0.25							-1.17	-0.55	0.96	1.15	0.98	0.85	0.24	0.1	0.22										-0.92592	1.65102	1.99841	-1.58279	-0.436528	0.833553	3.39	4.46	3.45	3	2.32	3.29
LOC106606433	Ssa#XM_014202630.1		PWWP domain-containing protein MUM1L1									0.8	-0.25							-1.17	-0.55																							3.39	4.46	3.45	3	2.32	3.29
LOC106606534	Ssa#XM_014202802.1		interleukin-6 receptor subunit beta-like									0.4	-0.01																															1.93	2.1	0.88	2.13	1.94	1.05
LOC106606551	Ssa#XM_014202841.1	Ssa#S31996886	nuclear GTPase SLIP-GC-like						1.3	1.27	2.44	-0.55	-0.34	1.33	1.77							1.42	2.26	2.73	2.8	1.69	1.6	1.29	1.89	-0.18	1.05	0.74	1.22	0.58	0.82	1.65	0.4	-0.441515	2.10394	2.8903	-0.221979	0.622485	1.54188
LOC106606551	Ssa#XM_014202841.1		nuclear GTPase SLIP-GC-like									-0.55	-0.34
LOC106606647	Ssa#XM_014202990.1	Ssa#CK879362	NADPH oxidase organizer 1a									0.31	0.27																															3.48	3.96	0.08	1.46	2.29	0.38
LOC106606647	Ssa#XM_014202990.1		NADPH oxidase organizer 1a									0.31	0.27																															3.48	3.96	0.08	1.46	2.29	0.38
LOC106606683	Ssa#XM_014203025.1	Ssa#S30284365	Endoribonuclease; ERN2		2.38	1.44	2.38		1.97	3.01	1.34	2.06	0.88	3.6	2.72	3.07	2.96	3.6		1.63	2.71									1.46	1.97							1.09259	0.0272105	0.532241	2.349	0.733649	0.085608	0.01	0.08	-0.18	0.8	0.48	0.16
LOC106606683	Ssa#XM_014203025.1		Endoribonuclease; ERN2									2.06	0.88				2.96	3.6		1.63	2.71																							0.01	0.08	-0.18	0.8	0.48	0.16
LOC106606748	Ssa#XM_014203110.1	Ssa#KSS4233	immunoglobulin superfamily member 6-like									0.93	-0.14																															2.66	2.29	1.42	1.88	1.03	1.57
LOC106606748	Ssa#XM_014203110.1	Ssa#S35548900	immunoglobulin superfamily member 6-like						0.31	0.54	1.01	0.93	-0.14		1							1.47	1.81	1.59	1.33	0.51	0.42	0.37										-0.724221	-0.688056	-1.03891	-2.05499	0.306879	-0.205132	2.66	2.29	1.42	1.88	1.03	1.57
LOC106606748	Ssa#XM_014203110.1		immunoglobulin superfamily member 6-like									0.93	-0.14																															2.66	2.29	1.42	1.88	1.03	1.57
LOC106606792	Ssa#XM_014203148.1	Ssa#CL430Contig1	Immediate early response 2-1	0.83				0.94	0.73	1.05	0.76	2.7	1.42						8.81	-0.44	-1.55	2.97	2.05	1.1	1.04	0.94	0.3	0.28										0.0985095	2.13322	1.3586	-0.406098	0.620784	1.28156	2.63	2.45	0.78	2.04	2.42	0.83
LOC106606792	Ssa#XM_014203148.1		Immediate early response 2-1									2.7	1.42							-0.44	-1.55																							2.63	2.45	0.78	2.04	2.42	0.83
LOC106606968	Ssa#XM_014203484.1		SPRY domain containing protein - Ident 35									-2.18	-0.44				-0.16	-1.26		-1.37	-1.88																							-2.62	-3.23	-1.83	-0.28	-1.3	-1.11
LOC106606981	Ssa#XM_014203514.1	Ssa#S35533005	protein phosphatase 1 regulatory subunit 12B-like									0.19	-0.03									-1.3	-2.44	-2.29	-2.43	-1.02	-0.94	-0.97	-1.56	-0.49	-0.85	-0.4	-1.11	-1.53	-0.61	-1.42	-2.02
LOC106606981	Ssa#XM_014203514.1		protein phosphatase 1 regulatory subunit 12B-like									0.19	-0.03
LOC106607037	Ssa#XM_014203597.1		Jun B-1									2.28	1.1																															0.62	0.72	0.01	2.31	2.13	1.13
LOC106607038	Ssa#XM_014203598.1	Ssa#S35507058	Jun B-1						1.2	2.61	2.07	2.4	1.21	1.52	0.84				8.81			2.68	2.25	1.83	1.88	1.64	1.35	0.94	2.27			0.25	1.49	0.18	1.53	0.78	1.79	-0.692795	-2.31858	-2.16172	-2.23619	-0.421119	-1.46718	0.79	0.69	0.12	2.53	2.18	0.8
LOC106607038	Ssa#XM_014203598.1		Jun B-1									2.4	1.21																															0.79	0.69	0.12	2.53	2.18	0.8
LOC106607056	Ssa#XM_014203617.1	Ssa#GRASP209733623	heme oxygenase-like		-1.29	-0.4	-0.64		1.12	1.45	1.84	0.59	-0.01	1.73	1.93					0.6	0.87	1.24	2.44	2.65	3.41	1.35	1.04	0.8	2.05	-0.59	0.49	-0.21	1.73	0.06	2.8	0.05	1.34							1.7	1.27	1.27	1.72	0.6	1.23
LOC106607056	Ssa#XM_014203617.1		heme oxygenase-like									0.59	-0.01							0.6	0.87																							1.7	1.27	1.27	1.72	0.6	1.23
LOC106607064	Ssa#XM_014203638.1	Ssa#GRASP223649021	Probable ATP-dependent RNA helicase DDX5	-0.77				-0.89	0.85	2.06	1.45	1.87	1.57	1.33	1.2				8.81			2.39	1.59	1.24	0.96	-0.1	-0.2	-0.25	1.17			1.1	1.2	1.13	1.09	1.26	1.74	0.10428	4.49071	4.87634	0.772473	1.96119	4.15247	1.04	0.55	0.76	0.26	0.51	0.27
LOC106607064	Ssa#XM_014203638.1	Ssa#S35693496	Probable ATP-dependent RNA helicase DDX5						1.09	2.07	1.72	1.87	1.57	0.99	1.05				8.81			1.92	1.2	1.04	0.84	0.38	0.23	0.09	1.18			0.38	1.28	0.99	0.85	1.28	1.98	0.168396	2.63391	3.10864	0.80417	0.732989	2.501	1.04	0.55	0.76	0.26	0.51	0.27
LOC106607064	Ssa#XM_014203638.1	Ssa#S48405578	Probable ATP-dependent RNA helicase DDX5	-0.89				-0.71	1.04	2.11	1.76	1.87	1.57	0.91	1.11				8.81			1.85	1.19	1.06	0.8	0.31	0.17	0.12	1.11			0.21	0.95	0.8	0.61	1.31	1.38	0.08901	4.01032	4.11831	0.307847	1.82852	3.6067	1.04	0.55	0.76	0.26	0.51	0.27
LOC106607064	Ssa#XM_014203638.1	Ssa#TC76439	Probable ATP-dependent RNA helicase DDX5	-0.91				-2.36				1.87	1.57																									-0.0696126	0.0514614	1.09175	0.0973938	0.337733	0.61721	1.04	0.55	0.76	0.26	0.51	0.27
LOC106607064	Ssa#XM_014203638.1		Probable ATP-dependent RNA helicase DDX5									1.87	1.57																															1.04	0.55	0.76	0.26	0.51	0.27
LOC106607104	Ssa#XM_014203707.1	Omy#S51823851	CD9-1		1.17	1.68	1.19		0.59	0.89	0.38	1.68	0.86	2.04			1.76	1.93	8.81	1.9	3.46																	-0.0800065	0.0416613	0.25762	1.68356	0.233331	0.359681
LOC106607104	Ssa#XM_014203707.1	Ssa#GRASP223647619	CD9-1	0.9	2.15	3.93	2.26	0.69	1.37	2.38	1.47	1.68	0.86	2.99	2.84	2.52	1.76	1.93	8.81	1.9	3.46	0.24	0.85	1.29	1.39	0.22	0.5	0.9		1.9	2.33	2.23	1.98	1.13	1.06	3.08	3.42	1.98426	2.70077	2.5626	2.57633	2.99024	3.26031
LOC106607104	Ssa#XM_014203707.1	Ssa#KSS2351	CD9-1	3.34	2.24	3.37	2.43	3.99	2.53	3.19	1.88	1.68	0.86	3.25	3.17	1.24	1.76	1.93	8.81	1.9	3.46	-0.21	0.23	0.67	1	0.17	0.56	0.42		2.58	2.84	2.1	2.14	0.76	1.66	3.37	3.98	2.11303	3.23331	2.1419	2.33738	2.86098	3.37157
LOC106607104	Ssa#XM_014203707.1		CD9-1									1.68	0.86				1.76	1.93		1.9	3.46
LOC106607151	Ssa#XM_014203786.1		Very large inducible GTPase 1-2									3.97	2.3				2.78	3.96		3.26	4.33
LOC106607153	Ssa#XM_014203788.1	Ssa#BQ035726	Very large inducible GTPase 1-2	0.41	4.07	3.88	4.35	1.85	3.34	4.02	3.03	2.91	1.39	4.23	3.59	5.33	3.28	4.64	8.81	2.69	3.32	0.59	0.97	1.44	2.17	0.22	0.9	0.94	1.41	3.42	3.82	3.21	2.5	1.93	0.92	4.49	4.2	1.78822	3.71189	4.27971	3.9759	2.88354	3.60967	0.68	0.37	0.38	0.11	-1.19	-0.23
LOC106607153	Ssa#XM_014203788.1	Ssa#KSS3657	Very large inducible GTPase 1-2		2.81	1.78	3.08		2.35	3.46	1.95	2.91	1.39	3.37	2.23	3.58	3.28	4.64	8.81	2.69	3.32									1.66	2.05							0.866623	1.78797	2.52539	3.07888	2.21215	1.61467	0.68	0.37	0.38	0.11	-1.19	-0.23
LOC106607153	Ssa#XM_014203788.1	Ssa#S35555077	Very large inducible GTPase 1-2	1.21	4.86	4.24	5.33	4.2	4.77	5.21	4.48	2.91	1.39	4.7	4.36	4.31	3.28	4.64	8.81	2.69	3.32	0.67	1.23	1.48	2.12	0.85	1.1	1.19	1.12	4.53	5.06	3.43	4.29	1.88	4.11	6.11	7.34	2.17396	4.73221	5.38405	5.31613	3.56697	4.5225	0.68	0.37	0.38	0.11	-1.19	-0.23
LOC106607153	Ssa#XM_014203788.1		Very large inducible GTPase 1-2									2.91	1.39				3.28	4.64		2.69	3.32																							0.68	0.37	0.38	0.11	-1.19	-0.23
LOC106607215	Ssa#XM_014203942.1	Ssa#S35534306	Intercellular adhesion molecule 2	0.18				0.96				1.68	0.4	1.4		1.53	1.34	1.79	8.81	0.16	1.15	1.1	1.08	0.73	0.71	0.62	0.26	0.5				0.86	-0.12	0.62	-0.5	1.24	-0.17	0.433355	2.56211	2.89045	0.942705	1.26906	2.02233	2.14	2.16	1.98	1.92	1.79	1.34
LOC106607215	Ssa#XM_014203942.1		Intercellular adhesion molecule 2									1.68	0.4				1.34	1.79		0.16	1.15																							2.14	2.16	1.98	1.92	1.79	1.34
LOC106607317	Ssa#XM_014204160.1		Formin-like protein 1									1.5	0.51																															1.83	1.2	1.09	1.41	0.67	1.29
LOC106607372	Ssa#XM_014204291.1	Omy#CX141454	Hemoglobin subunit beta	0.16					-0.55	-1.26	-1.95	-0.73	0.57	-1.21					8.81			1.5	1.23	0.76	1.04	-0.64	-0.3	-0.49	-1.03	0.8	0.93													1.31	0.87	0.57	3.21	0.96	1.72
LOC106607372	Ssa#XM_014204291.1	Ssa#S50686573	Hemoglobin subunit beta						-0.86	-1.93	-2.64	-0.73	0.57	-1.01								2.53	2.39	1.93	1.86	1.09	1.2	0.82	-1.15	0.79	0.95	0.09	2.18	1.17	2.47	0.51	2.51	0.150945	3.42764	3.19334	1.00188	0.24614	3.50633	1.31	0.87	0.57	3.21	0.96	1.72
LOC106607372	Ssa#XM_014204291.1		Hemoglobin subunit beta									-0.73	0.57																															1.31	0.87	0.57	3.21	0.96	1.72
LOC106607465	Ssa#XM_014204442.1	Ssa#TC69358	ABI gene family member 3-like						1.13	0.9	1.4	0.87	-0.08	1.15	1.75							0.83	1.77	2	1.61	1.02	0.67	0.67	1.82	0.31	1.37	0.95	2.1	0.98	1.92	2.3	2.15	-0.207704	1.05819	1.96602	-1.50531	0.401655	1.62833	1.32	0.81	1.09	0.86	0.03	0.96
LOC106607465	Ssa#XM_014204442.1		ABI gene family member 3-like									0.87	-0.08																															1.32	0.81	1.09	0.86	0.03	0.96
LOC106607598	Ssa#XM_014204687.1	Ssa#S47727532	NF-kappa-B inhibitor alpha-like		0.84	0.3	0.89		0.98	1.85	0.99	1.81	0.82	1.59	1.44				8.81			2.3	2.92	1.46	1.22	0.57	0.56	0.3	1.32	0.75	1.44	1.35	1.56	1.35	1.93	2.03	2.74	0.0988601	2.06442	1.66252	-0.215481	1.04162	1.17047	2.65	3.46	0.97	2.74	2.89	1.51
LOC106607598	Ssa#XM_014204687.1		NF-kappa-B inhibitor alpha-like									1.81	0.82																															2.65	3.46	0.97	2.74	2.89	1.51
LOC106607701	Ssa#XM_014204947.1	Ssa#GRASP209737675	Ubiquitin-conjugating enzyme E2D 4									0.83	0.44																															0.69	0.83	0.4	0.45	0.78	0.81
LOC106607701	Ssa#XM_014204947.1		Ubiquitin-conjugating enzyme E2D 4									0.83	0.44																															0.69	0.83	0.4	0.45	0.78	0.81
LOC106607757	Ssa#XM_014205065.1		Enoyl-[acyl-carrier-protein] reductase mitochondrial									-0.19	-0.29																															2.27	3.16	1.64	2.2	1.86	1.71
LOC106607825	Ssa#XM_014205217.1	Ssa#GRASP223648879	Cyclic AMP-dependent transcription factor ATF-3	0.35				-1.07	0.25	1.2	0.28	2.92	2.05	1.35	0.73				8.81			2.06	0.97	-0.22	-0.38	-0.53	-0.49	-0.59										-0.0899478	1.26888	0.678026	0.951218	0.574418	1.58075	2.43	2.53	0.12	1.35	0.82	0.12
LOC106607825	Ssa#XM_014205217.1		Cyclic AMP-dependent transcription factor ATF-3									2.92	2.05																															2.43	2.53	0.12	1.35	0.82	0.12
ubxn2a	Ssa#XM_014205722.1	Ssa#DW550031	UBX domain protein 2A									-2.03	-0.96																															-1.91	-1.86	-1.32	-1.65	-1.17	-1.01
ubxn2a	Ssa#XM_014205722.1		UBX domain protein 2A									-2.03	-0.96																															-1.91	-1.86	-1.32	-1.65	-1.17	-1.01
LOC106608078	Ssa#XM_014205778.1	Ssa#S35486275	acylphosphatase-2-like									0.18	0.07									-1.72	-2.13	-2.44	-2.18	-2.17	-2.24	-1.76	-2.09	-0.37	-0.91	-0.58	-1.19	-1.36	-0.7	-2.09	-1.87
LOC106608078	Ssa#XM_014205778.1		acylphosphatase-2-like									0.18	0.07
LOC106608480	Ssa#XM_014206409.1		circularly permutated Ras protein 1-like									1.43	0.99							0.4	1.23																							1.98	1.47	1.13	1.4	0.33	0.93
CH	Ssa#XM_014206463.1	Ssa#KSS627	Leucine-rich repeat and calponin homology domain-c						0.69	0.39	0.9	-0.49	-0.9		1.06							1.14	1.96	1.26	1.09	0.35	0.33	0.02		0.02	1.34	0.58	0.88	0.37	0.56	1.09	0.95
CH	Ssa#XM_014206463.1	Ssa#S48411712	Leucine-rich repeat and calponin homology domain-c						0.84	0.53	1.63	-0.49	-0.9	0.94	1.7	-1.04						1.07	2.02	1.45	1.35	0.82	1	0.73	1.67	0.22	1.45	1.39	1.89	0.94	1.39	1.65	2.46	-0.418859	0.420717	-0.282642	-1.37124	0.229614	0.426995
CH	Ssa#XM_014206463.1		Leucine-rich repeat and calponin homology domain-c									-0.49	-0.9
LOC106608602	Ssa#XM_014206630.1		tyrosine-protein kinase receptor TYRO3-like									0.38	-0.12																															1.15	0.26	0.63	0.98	-0.08	0.95
plin2	Ssa#XM_014206725.1	Ssa#TC85658	Perilipin									0.76	1.09	-0.85	-1.09	-1.01				0.34	1.71	1.73	0.85	-0.6	-1.5	-0.42	-0.43	-0.47	-1.42															3.5	2.95	1.34	2.8	2.01	1.89
plin2	Ssa#XM_014206725.1		Perilipin									0.76	1.09							0.34	1.71																							3.5	2.95	1.34	2.8	2.01	1.89
LOC106608748	Ssa#XM_014206857.1	Ssa#KSSb2476	high affinity immunoglobulin epsilon receptor subunit gamma-like									0.67	-0.21	0.96						0.3	1.1	1.35	2.01	1.7	1.61	0.46	0.58	0.51	1.19									-1.05298	0.685398	1.78452	-0.170509	0.564479	1.26771	1.76	1.24	1.41	1.31	0.76	1.66
LOC106608748	Ssa#XM_014206857.1	Ssa#S48418796	high affinity immunoglobulin epsilon receptor subunit gamma-like									0.67	-0.21							0.3	1.1	0.87	1.43	1.15	1.05	0.42	0.54	0.4										0.255483	1.22811	2.44099	-0.0663554	0.556666	1.55902	1.76	1.24	1.41	1.31	0.76	1.66
LOC106608748	Ssa#XM_014206857.1		high affinity immunoglobulin epsilon receptor subunit gamma-like									0.67	-0.21							0.3	1.1																							1.76	1.24	1.41	1.31	0.76	1.66
LOC106608776	Ssa#XM_014206904.1	Ssa#S18890029	E3 ubiquitin-protein ligase KEG-like						1	2.75	1.07	2.22	0.84	2.79					8.81	0.31	1.17	2.83	1.27	0.7	0.6	0.23	0.06	0.09										0.267178	3.16703	1.75111	2.0916	1.46109	2.28127	2.39	2.77	0.61	1.94	1.75	1.25
LOC106608776	Ssa#XM_014206904.1		E3 ubiquitin-protein ligase KEG-like									2.22	0.84							0.31	1.17																							2.39	2.77	0.61	1.94	1.75	1.25
LOC106608837	Ssa#XM_014207008.1		Ubiquitin carboxyl-terminal hydrolase 47									1.99	0.56				2.25	3.08		1.13	1.23																							0.01	-0.63	-0.36	-0.46	-1.16	-1.05
LOC106608881	Ssa#XM_014207078.1	Ssa#GRASP209155937	Microfibril-associated glycoprotein 3									-1.12	-0.84									-0.66	-1.63	-1.12	-1.03	-0.29	-0.24	-0.12	-1.07			-0.58	-1.11	-0.85	-0.91	-1.63	-1.77	-0.277073	-1.34653	-1.97527	-0.578643	-0.724093	-1.74514
LOC106608881	Ssa#XM_014207078.1		Microfibril-associated glycoprotein 3									-1.12	-0.84
LOC106608930	Ssa#XM_014207170.1	Ssa#GRASP223648117	High mobility group protein B3									-1.43	-0.61		-0.72					-0.09	-1.15	-0.84	-1.64	-0.81	-0.63	0.33	0.07	0.38				0.22	-0.44	-0.15	-0.15	-0.9	-0.64							-1.44	-1.41	-0.79	-0.85	-0.67	-0.4
LOC106608930	Ssa#XM_014207170.1	Ssa#S48395028	High mobility group protein B3									-1.43	-0.61							-0.09	-1.15	-2.22	-3.05	-2.9	-2.56	-2.15	-2.18	-1.76	-1.37	-0.41	-0.99	0.02	-1.26	-0.97	-0.7	-1.09	-1.71							-1.44	-1.41	-0.79	-0.85	-0.67	-0.4
LOC106608930	Ssa#XM_014207170.1		High mobility group protein B3									-1.43	-0.61							-0.09	-1.15																							-1.44	-1.41	-0.79	-0.85	-0.67	-0.4
LOC106608947	Ssa#XM_014207192.1	Ssa#EG809754	Plasminogen activator inhibitor 1	0.28				-0.93	-0.03	1.12	0.7	2.91	2.34			1.18				-0.3	1.06	2.01	2.23	0.75	0.53	-0.31	-0.51	-0.57	-2									1.02095	1.22981	0.525917	-0.202471	1.40308	0.688863	2.99	3.25	1.21	3.75	2.55	2.07
LOC106608947	Ssa#XM_014207192.1		Plasminogen activator inhibitor 1									2.91	2.34							-0.3	1.06																							2.99	3.25	1.21	3.75	2.55	2.07
LOC106608979	Ssa#XM_014207267.1	Ssa#S18855772	TRIM21-like	0.8	3.08	2.6	3.57	1.19	2.24	4.11	1.86	6.26	3.11	5.55	4.13				8.81	1.45	3.78	0.66	1.46	1.72	2.23	0.45	0.93	0.54	1.69	2.91	3.05							2.67378	4.80506	4.58566	3.802	3.76802	4.39851
LOC106608979	Ssa#XM_014207267.1		TRIM21-like									6.26	3.11							1.45	3.78
LOC106609208	Ssa#XM_014207730.1	Omy#S15335323	Phosphatidylinositol 4,5-bisphosphate 3-kinase cat						0.44	0.48	1.1	1.45	0.33		1.41							1.26	2.32	1.54	1.45	1.2	0.72	1.02	1.3			1.06	2.18	0.84	1.44	1.23	2.74	-0.324172	0.821848	1.82601	-0.389709	0.108659	0.948739	1.67	2.42	1.56	2.09	1.69	1.45
LOC106609208	Ssa#XM_014207730.1		Phosphatidylinositol 4,5-bisphosphate 3-kinase cat									1.45	0.33																															1.67	2.42	1.56	2.09	1.69	1.45
LOC106609232	Ssa#XM_014207784.1		dnaJ homolog subfamily B member 9-like									0.71	0.55																															1.03	2.1	0.82	1.51	1.7	0.76
pfkfb3	Ssa#XM_014207886.1	Ssa#DW553532	6-phosphofructo-2-kinase/fructose-2,6-biphosphatase 3									3.49	2.01			-1.19						4.54	2.51	-0.33	-0.8	-0.88	-0.23	-0.62																3.57	3.67	3.11	3.98	2.11	3.07
pfkfb3	Ssa#XM_014207886.1	Ssa#KSS670	6-phosphofructo-2-kinase/fructose-2,6-biphosphatase 3	0.33				-1.08				3.49	2.01						8.81			1.93	2.84	1.24	0.9	-0.05	-0.13	-0.23										0.343784	0.719763	0.423412	0.367712	1.15876	1.22225	3.57	3.67	3.11	3.98	2.11	3.07
pfkfb3	Ssa#XM_014207886.1		6-phosphofructo-2-kinase/fructose-2,6-biphosphatase 3									3.49	2.01																															3.57	3.67	3.11	3.98	2.11	3.07
LOC106609289	Ssa#XM_014207926.1	Ssa#S35559285	Plexin-C1						1.3	2.15	2.27	2.05	0.81	2	2.11					0.86	0.95	0.63	1.37	1.81	1.81	1.08	0.78	0.6	1.86	-0.2	0.64	0.11	1.54	0.79	1.36	1.04	1.8							1.42	1.09	1.25	1.83	0.67	1.31
LOC106609289	Ssa#XM_014207926.1		Plexin-C1									2.05	0.81							0.86	0.95																							1.42	1.09	1.25	1.83	0.67	1.31
LOC106609294	Ssa#XM_014207940.1	Ssa#S48411039	Suppressor of cytokine signaling 2	0.06								-2.09	-0.28																															-2.18	-2.9	-0.58	-0.87	-1.19	-0.51
LOC106609294	Ssa#XM_014207940.1		Suppressor of cytokine signaling 2									-2.09	-0.28																															-2.18	-2.9	-0.58	-0.87	-1.19	-0.51
LOC106609418	Ssa#XM_014208219.1		ferric-chelate reductase 1									0.32	0.07							-0.4	1.18																							1.13	1.19	0.91	0.6	0.92	0.64
LOC106609500	Ssa#XM_014208380.1	Ssa#S35582004	TRIM 35	0.28	4.77	3.67	5.18	3.19	2.07	3.2	1.02	2.87	0.92	3.38	2.16	2.75	2.49	3	8.81	1.5	2.56								0.99	1.41	1.83							0.887789	1.71113	2.79056	4.00059	1.57117	1.25973	1.18	0.92	1.31	0.02	-0.26	0.02
LOC106609500	Ssa#XM_014208380.1	Ssa#S35582005	TRIM 35	0.39	4.28	3.74	4.83	1.04	1.96	3.15	0.85	2.87	0.92	4.1	2.66	3.02	2.49	3	8.81	1.5	2.56									1.29	1.5							0.902378	0.586596	1.65089	3.32188	0.203152	0.691873	1.18	0.92	1.31	0.02	-0.26	0.02
LOC106609500	Ssa#XM_014208380.1		TRIM 35									2.87	0.92				2.49	3		1.5	2.56																							1.18	0.92	1.31	0.02	-0.26	0.02
LOC106609653	Ssa#XM_014208617.1	Ssa#S35669786	Poly polymerase 12-2	0.26	2.53	2.16	3.07	1.2	1.23	2.04	0.78	4.61	1.95	3.07	2.21	2.58	3.02	4.17	8.81	2.62	4.08									0.68	0.93							0.366246	0.91445	1.36004	2.77692	0.515298	0.810832
LOC106609653	Ssa#XM_014208617.1		Poly polymerase 12-2									4.61	1.95				3.02	4.17		2.62	4.08
LOC106609709	Ssa#XM_014208680.1	Ssa#KSS1868	C1q-like adipose protein		0.06	1.88	0.09		-0.11	1.68	-0.13	0.12	-0.29		-1.01		0.37	1.58		-0.88	0.93	1.36	3.39	1.61	2.36	0.52	0.71	1.18	1.38	2.41	3.44	2.45	3.2	2.09	1.66	5.85	6.63	1.7691	-0.199654	-2.10756	4.73998	-1.81291	-3.39774	4.34	4.52	3.17	2.32	1.68	2.25
LOC106609709	Ssa#XM_014208680.1		C1q-like adipose protein									0.12	-0.29				0.37	1.58		-0.88	0.93																							4.34	4.52	3.17	2.32	1.68	2.25
LOC106610016	Ssa#XM_014209115.1		TNFAIP3-interacting protein 2-like									0.27	0.1																															2.61	2.96	0.4	1.52	1.58	0.74
LOC106610230	Ssa#XM_014209445.1		mucin-5AC-like									0.42	0.3																															2.21	1.76	1.4	1.94	0.97	1.65
LOC106610287	Ssa#XM_014209560.1	Ssa#S35555468	Similar to hect domain and RLD3	2.98	3.58	3.52	4.26	3.7	4.07	4.96	2.63	2.17	0.57	4.04	3.34	2.63	2	2.89	8.81	3.33	4.56	-0.02	0.36	1.27	1.68	-0.05	-0.02	0.14		3.54	4.25	2.68	3.11	1.3	2.45	4.88	5.34	2.17134	4.0169	4.02346	4.52416	3.57959	4.08345	-0.53	-1.35	-0.31	-1.1	-1.59	-0.7
LOC106610287	Ssa#XM_014209560.1		Similar to hect domain and RLD3									2.17	0.57				2	2.89		3.33	4.56																							-0.53	-1.35	-0.31	-1.1	-1.59	-0.7
Gig2-6	Ssa#XM_014209619.1	Ssa#CB500532	Gig2-6		2.56	2.21	2.75		1.5	3.02	1.29	2.5	1.14	3.2	2.19	2.8	3.55	4.2		0.58	1.26	0.17	1.17	1.45	1.85	0.46	0.57	0.83	1.49	2.1	2.66
Gig2-6	Ssa#XM_014209619.1	Ssa#EG871163	Gig2-6	0.48	2.68	1.9	2.72	1.75	1.74	2.56	1.5	2.5	1.14	3.01	2.32	3.15	3.55	4.2	8.81	0.58	1.26	0.27	1.19	1.43	1.94	0.4	0.45	0.85	1.41	1.98	2.71	1.99	2.29	1.76	2.04	3.85	4.32	0.825739	0.489324	1.28401	3.42903	0.821086	0.361643
Gig2-6	Ssa#XM_014209619.1	Ssa#S35599900	Gig2-6	0.49	2.72	1.95	2.67	1.95	2.03	2.97	1.63	2.5	1.14	3.01	2.25	3.4	3.55	4.2	8.81	0.58	1.26	0.11	1.09	1.15	1.77	-0.02	-0.2	0.34	1.58	2.02	2.53	1.74	2.94	1.45	2.09	4.14	5.61	0.250414	1.6955	1.99511	3.2757	1.21354	1.4053
Gig2-6	Ssa#XM_014209619.1	Ssa#TC67424	Gig2-6	0.97	2.61	2.2	2.76	2.54	1.6	3.02	1.37	2.5	1.14	3	1.95	2.81	3.55	4.2	8.81	0.58	1.26	0.13	1.14	1.4	1.78	0.42	0.47	0.7	1.3	1.96	2.6	1.21	2.59	0.74	2.12	3.51	4.2	1.06408	1.36919	1.95124	3.23338	1.32222	1.24455
Gig2-6	Ssa#XM_014209619.1		Gig2-6									2.5	1.14				3.55	4.2		0.58	1.26
LOC106610420	Ssa#XM_014209787.1		GTPase IMAP family member 5-like									0.68	1.77				0.61	0.87		2.44	3.3
LOC106610422	Ssa#XM_014209789.1		C-type lectin domain family 4 member E-like									0.17	0.01																															2.29	1.09	1.37	1.91	0.53	1.55
LOC106610431	Ssa#XM_014209799.1	Ssa#TC76058	C-type lectin domain family 4 member E-like		-0.83	-0.13	-0.56					0.46	0.1	1.04		-0.72						1.19	1.94	1.79	1.47	0.67	0.35	0.4	1.16									0.797118	0.477756	0.0251442	-0.66529	0.981873	1.24041	2.27	1.65	1.76	1.96	0.85	1.43
LOC106610431	Ssa#XM_014209799.1		C-type lectin domain family 4 member E-like									0.46	0.1																															2.27	1.65	1.76	1.96	0.85	1.43
LOC106610432	Ssa#XM_014209800.1	Ssa#TC104534	C-type lectin						0.35	0.78	0.98	1.67	0.5	1.03								0.67	1.3	1.16	1.57	0.49	0.31	0.58	1.43															1.38	0.7	1.19	1.55	0.05	1.35
LOC106610432	Ssa#XM_014209800.1		C-type lectin									1.67	0.5																															1.38	0.7	1.19	1.55	0.05	1.35
LOC106610444	Ssa#XM_014209823.1		C-type lectin domain family 4 member F-like									0.18	0.05																															2.67	1.93	1.81	2.32	0.75	1.95
LOC106610534	Ssa#XM_014209922.1	Ssa#S30294425	Solute carrier family 43 member 3									-0.35	-0.27																			0.32	-0.63	-0.03	-0.94	-0.04	-0.84							2.02	1.57	1	2.07	0.7	1.57
LOC106610534	Ssa#XM_014209922.1		Solute carrier family 43 member 3									-0.35	-0.27																															2.02	1.57	1	2.07	0.7	1.57
LOC106610627	Ssa#XM_014210052.1	Omy#CB498431	ena/VASP-like protein									-0.77	-1.16									-1.82	-3.04	-2.93	-2.62	-1.59	-1.38	-0.75	-1.65			-0.57	-1.22	-1.16	-0.77	-1.6	-1.93							-0.51	-0.35	-0.85	-0.55	-0.33	-0.44
LOC106610627	Ssa#XM_014210052.1		ena/VASP-like protein									-0.77	-1.16																															-0.51	-0.35	-0.85	-0.55	-0.33	-0.44
LOC106610672	Ssa#XM_014210119.1		Receptor-type tyrosine-protein phosphatase S									-0.01	-0.81																															1.92	1.02	2.12	2.58	0.59	2.57
LOC106610793	Ssa#XM_014210379.1		interactor protein for cytohesin exchange factors 1-like									0.5	-0.39																															1.67	1.35	0.97	1.24	0.47	0.87
LOC106610795	Ssa#XM_014210384.1	Ssa#EG819142	Glutaminyl-peptide cyclotransferase-like a		-0.64	-0.85	-0.55		1.1	1.93	2.1	0.67	-0.01	1.9	2.07	-1.62						0.78	1.48	1.45	1.11	-0.14	-0.45	-0.85	2.08			0.54	0.7	1.09	1.37	0.08	1.13	0.192128	-1.0715	-0.555375	-0.603813	0.579283	-0.442571	1.63	1.55	0.45	1.15	1.46	0.77
LOC106610795	Ssa#XM_014210384.1	Ssa#S35664619	Glutaminyl-peptide cyclotransferase-like a									0.67	-0.01			-1.72																						-0.632962	-1.48036	-0.878962	-0.300421	-0.0786265	-0.61724	1.63	1.55	0.45	1.15	1.46	0.77
LOC106610795	Ssa#XM_014210384.1		Glutaminyl-peptide cyclotransferase-like a									0.67	-0.01																															1.63	1.55	0.45	1.15	1.46	0.77
LOC106610845	Ssa#XM_014210475.1	Ssa#EL698060	Actin, alpha 1a, skeletal muscle						-0.47	-1.41	-0.93	-0.97	-0.29	-1.52	-0.91	-1.3						-2.67	-3.18	-3.16	-2.81	-2.47	-2.5	-2.29	-1.6	-0.39	-0.88	-0.14	-1.38	-0.92	-1.41	-1.13	-2.1							-1.4	-0.15	0.14	0.4	-0.15	0.47
LOC106610845	Ssa#XM_014210475.1	Ssa#S41657816	Actin, alpha 1a, skeletal muscle						-0.21	-1.01	-0.39	-0.97	-0.29									-1.65	-2.48	-1.51	-0.51	2.34	1.71	1.77	1.87															-1.4	-0.15	0.14	0.4	-0.15	0.47
LOC106610845	Ssa#XM_014210475.1		Actin, alpha 1a, skeletal muscle									-0.97	-0.29																															-1.4	-0.15	0.14	0.4	-0.15	0.47
lpp60	Ssa#XM_014210578.1		Lysophospholipase 60 kDa									3.16	1.61							1.45	2.57																							1.73	1	1.71	2.03	0.77	1.67
LOC106610967	Ssa#XM_014210715.1	Ssa#S35671378	Sacsin	2.27	5.56	4.35	6.41	5.23	4.98	5.36	4.28	5.02	2.68	5.86	5.07	5.01	2.96	4.21	8.81										1.29	4.89	5.59							2.99436	3.21257	4.6265	4.50752	3.7654	3.24142
LOC106610967	Ssa#XM_014210715.1		Sacsin									5.02	2.68				2.96	4.21
LOC106611054	Ssa#XM_014210894.1	Ssa#S30283697	Ribosomal protein S6 kinase-like 1	-0.13				-0.91	0.56	1.46	0.97	1.88	0.3	1.96	1.52							1.67	1.76	1.27	1.44	1.41	0.92	0.89	1.54									1.07802	1.58092	0.857591	-0.849183	1.63419	2.70518	1.15	0.79	1.23	1.1	0.63	0.91
LOC106611054	Ssa#XM_014210894.1		Ribosomal protein S6 kinase-like 1									1.88	0.3																															1.15	0.79	1.23	1.1	0.63	0.91
LOC106611096	Ssa#XM_014210963.1		proto-oncogene c-Fos-like									0.09	0.1																															1.27	1.24	0.87	1.16	0.47	1
LOC106611136	Ssa#XM_014211026.1	Ssa#S35501058	Ornithine decarboxylase						0.54	1.34	1.54	2.88	1.21	0.82		-1.69			8.81	0.04	1.4	3.6	2.97	2.15	1.69	1.22	0.89	0.88				0.79	0.27	0.91	1.16	1.26	1.05	-0.208271	2.25912	2.15586	1.15898	-0.037512	2.17445
LOC106611136	Ssa#XM_014211026.1	Ssa#S50692672	Ornithine decarboxylase	-0.33				-1.53	0.68	1.53	1.89	2.88	1.21	0.86		-1.96			8.81	0.04	1.4	3.13	2.42	2.11	1.77	0.94	0.67	0.81	1.28			1.38	0.96	1.59	1.46	1.88	2.18	0.571555	2.25225	2.65281	0.433334	0.77258	1.88365
LOC106611136	Ssa#XM_014211026.1		Ornithine decarboxylase									2.88	1.21							0.04	1.4
LOC106611159	Ssa#XM_014211065.1	Ssa#S30245768	B2 bradykinin receptor-like									0.94	0.81																									-0.370547	-1.3	-1.55449	-0.187281	-0.291239	-0.929041	1.58	1.33	0.69	1.83	1.62	0.94
LOC106611159	Ssa#XM_014211065.1		B2 bradykinin receptor-like									0.94	0.81																															1.58	1.33	0.69	1.83	1.62	0.94
ankrd9	Ssa#XM_014211162.1	Ssa#GRASP209732611	ankyrin repeat domain 9									0.05	-0.03						8.81			-1.92	-2.26	-2.04	-2.64	-2.7	-2.02	-2.58	-2.82			-0.91	-1.52	-2.49	-0.94	-2.4	-2.23							0.12	-0.44	-0.36	-0.83	-1.16	-0.21
ankrd9	Ssa#XM_014211162.1		ankyrin repeat domain 9									0.05	-0.03																															0.12	-0.44	-0.36	-0.83	-1.16	-0.21
LOC106611287	Ssa#XM_014211334.1		Zinc finger protein 36, C3H type-like 1a									0.64	0.46																															-1.5	-2.46	-0.75	-0.39	-0.86	-0.76
LOC106611360	Ssa#XM_014211515.1	Ssa#GRASP223647939	Cathepsin B, a	-1.1				-0.46	1.02	2.13	2.31	1.23	0.18	1.42	1.7							-0.13	0.46	1.45	2.27	1.38	1.56	1.15	1.39	-0.47	0.36	1.15	1.23	1.47	1.39	0.92	2.38	0.541994	-0.908648	-0.777689	-0.72779	-0.844884	-1.21583
LOC106611360	Ssa#XM_014211515.1	Ssa#S47624805	Cathepsin B, a	-0.99				-0.35	1.22	3	2.41	1.23	0.18	2.08	1.86							1.09	1.39	2.23	2.59	2.16	2.18	1.7	2.03	-0.63	0.34	0.74	1.63	1.19	1.89	0.69	2.88	0.610402	-0.458425	-0.196374	-1.60723	-0.252783	-0.704017
LOC106611360	Ssa#XM_014211515.1		Cathepsin B, a									1.23	0.18
LOC106611479	Ssa#XM_014211718.1	Ssa#S48416923	SET and MYND domain containing 2b									1.63	0.89									-1.17	-1.73	-2.28	-2.47	-2.09	-2.28	-1.71	-1.88	-0.18	-0.9	-0.84	-1.49	-1.64	-0.87	-1.55	-2
LOC106611479	Ssa#XM_014211718.1		SET and MYND domain containing 2b									1.63	0.89
LOC106611485	Ssa#XM_014211724.1	Ssa#GRASP223647763	Arginase, type II	-0.22				-0.88	0.41	2.8	2.17	2.68	1.31	1.68	1.35	1.36			8.81			1.05	-0.02	-0.65	-1	-0.61	-0.97	-0.12										-0.214098	1.84601	1.61457	-0.213538	1.08735	2.52941	2.63	2	0.79	1.4	1.48	0.87
LOC106611485	Ssa#XM_014211724.1		Arginase, type II									2.68	1.31																															2.63	2	0.79	1.4	1.48	0.87
LOC106611715	Ssa#XM_014212213.1	Ssa#S30270230	Transmembrane protein 35	0.32				0.86				0.68	-0.01																															1.97	1.8	1.42	1.78	0.87	1.43
LOC106611715	Ssa#XM_014212213.1		Transmembrane protein 35									0.68	-0.01																															1.97	1.8	1.42	1.78	0.87	1.43
LOC106611765	Ssa#XM_014212316.1	Ssa#EG831743	Fox family transcription factor FoxO1a.1	0.34	4.55	3.6	5	2.24	1.47	2.04	0.67	-0.26	0.43	2.76		3.32			8.81											1.26	1.6							0.098892	0.359565	1.11486	2.24647	0.451456	0.785071
LOC106611765	Ssa#XM_014212316.1		Fox family transcription factor FoxO1a.1									-0.26	0.43
LOC106611811	Ssa#XM_014212397.1	Ssa#S35530323	Dedicator of cytokinesis 5						0.86	1.11	1.4	2.17	0.85	1.02	2.39	-1.11						1.43	2.31	1.97	1.87	0.89	0.53	0.5	1.49	-0.04	1	0.05	1.27	0.15	1.6	0.93	2							1.93	1.63	1.45	2.05	0.78	1.44
LOC106611811	Ssa#XM_014212397.1		Dedicator of cytokinesis 5									2.17	0.85																															1.93	1.63	1.45	2.05	0.78	1.44
LOC106611864	Ssa#XM_014212477.1	Ssa#S35583454	Dedicator of cytokinesis 5						1.37	1.68	2.09	0.41	0.05	1.74	2.29	-1.3						1.58	2.48	2.35	2.28	1.31	1.21	1.02	2.41	-0.01	1.02	0.82	2.48	0.98	2.34	1.72	3.45							1.49	0.83	0.55	0.46	0.14	0.41
LOC106611864	Ssa#XM_014212477.1		Dedicator of cytokinesis 5									0.41	0.05																															1.49	0.83	0.55	0.46	0.14	0.41
LOC106611878	Ssa#XM_014212507.1	Ssa#S50838021	TCR-like		-0.26	0.84	-0.09		1.1	2.09	2.29	1.56	-0.24	2.37	1.86							0.93	1.67	1.62	1.91	0.99	0.82	0.78	2.14			1.35	1.65	0.87	1.51	0.77	2.78							1.78	1.11	1.57	1.55	0.19	1.89
LOC106611878	Ssa#XM_014212507.1		TCR-like									1.56	-0.24																															1.78	1.11	1.57	1.55	0.19	1.89
LOC106611914	Ssa#XM_014212572.1	Ssa#CL245Contig1	Dual specificity protein phosphatase 1									1.86	1.39			1.17			8.81	-0.4	-1.1	1.35	0.86	0.13	0	-0.05	-0.01	-0.01										0.0134996	1.80231	1.96815	0.107558	-0.063028	0.782986	3.71	3.86	2.03	4.09	3.63	2.24
LOC106611914	Ssa#XM_014212572.1	Ssa#KSS2001	Dual specificity protein phosphatase 1						1.32	1.77	1.68	1.86	1.39	1.31	1.13				8.81	-0.4	-1.1	2.28	1.91	-0.07	-0.97	-0.69	-0.36	-0.48				-0.84	-1.12	-1.12	-0.53	-0.83	-0.79							3.71	3.86	2.03	4.09	3.63	2.24
LOC106611914	Ssa#XM_014212572.1	Ssa#KSSb2350	Dual specificity protein phosphatase 1						0.56	1.19	0.41	1.86	1.39	0.89					8.81	-0.4	-1.1	3.9	2.56	1.16	0.76	0.44	0.03	-0.07										0.542492	1.76263	2.48708	-0.162296	1.10537	0.993699	3.71	3.86	2.03	4.09	3.63	2.24
LOC106611914	Ssa#XM_014212572.1		Dual specificity protein phosphatase 1									1.86	1.39							-0.4	-1.1																							3.71	3.86	2.03	4.09	3.63	2.24
LOC106611950	Ssa#XM_014212652.1	Ssa#GRASP209730977	gastrotropin-like									0.25	0.15							0.55	2.46	2.21	3.11	2.67	2.31	1.36	1.29	0.5	2.67									0.35143	1.41168	1.52733	-0.156911	0.337236	1.5575
LOC106611950	Ssa#XM_014212652.1		gastrotropin-like									0.25	0.15							0.55	2.46
al3a2	Ssa#XM_014212659.1	Ssa#GRASP209155747	Fatty aldehyde dehydrogenase						1.04	1.95	1.9	2.3	0.28	2.65	2.81					0.93	0.81	-0.35	1.11	2.14	2.18	1.64	0.89	1.07	2
al3a2	Ssa#XM_014212659.1	Ssa#S47624974	Fatty aldehyde dehydrogenase						1.24	2.42	2.32	2.3	0.28	2.75	2.92					0.93	0.81	-0.39	1.25	2.29	2.52	1.83	1.05	1.21	2.2			0.16	1.54	0.38	1.05	1.47	2.45	0.700085	0.0195535	-0.184596	-1.36285	-0.987151	-0.486516
al3a2	Ssa#XM_014212659.1		Fatty aldehyde dehydrogenase									2.3	0.28							0.93	0.81
LOC106612018	Ssa#XM_014212786.1	Ssa#GRASP209153156	caspase-3-like									0.43	0.01							1.14	3.17	1.34	1.82	1.08	0.76	-0.55	-0.16	-0.36				-0.12	-0.3	0.82	0.21	-0.43	-0.37	0.62175	0.792731	1.33323	0.0239143	0.090613	1.45444	2.01	1.06	1.42	0.95	1.65	1.23
LOC106612018	Ssa#XM_014212786.1	Ssa#S35589252	caspase-3-like									0.43	0.01							1.14	3.17	0.98	1.93	0.77	0.74	0.09	0.28	0.13																2.01	1.06	1.42	0.95	1.65	1.23
LOC106612018	Ssa#XM_014212786.1		caspase-3-like									0.43	0.01							1.14	3.17																							2.01	1.06	1.42	0.95	1.65	1.23
LOC106612070	Ssa#XM_014212891.1	Ssa#GRASP209155583	Fermitin family homolog 3	0.03	-1.41	-0.59	-0.71		0.92	1.66	1.73	1.65	0.52	1.28	1.87					0.85	0.62	1.7	3.04	2.98	2.83	1.3	0.96	1.05	2.06			1.08	2.07	1.48	1.8	1.58	2.81	0.798927	-0.713889	-0.993959	-1.13137	1.05862	0.234033	1.99	1.54	1.65	2.02	0.71	1.95
LOC106612070	Ssa#XM_014212891.1		Fermitin family homolog 3									1.65	0.52							0.85	0.62																							1.99	1.54	1.65	2.02	0.71	1.95
LOC106612085	Ssa#XM_014212926.1	Ssa#GRASP223648059	Phospholipase A and acyltransferase 4									-1.12	-0.67									-0.33	-1.27	-1.5	-1.87	-1.32	-1.5	-1.23	-1.51			-0.06	-0.91	-0.61	-0.66	-1.17	-1.03	-0.655815	-1.75226	-1.40161	-0.83857	-0.350821	-1.23559	2.29	2.2	2.24	2.32	2.04	1.75
LOC106612085	Ssa#XM_014212926.1		Phospholipase A and acyltransferase 4									-1.12	-0.67																															2.29	2.2	2.24	2.32	2.04	1.75
LOC106612111	Ssa#XM_014212990.1	Ssa#GRASP223673050	DNA damage-inducible transcript 4-like protein		0.26	0.03	1.15		0.4	1.73	0.64	2.72	1.42							0.98	2.12	1.1	2.7	1.82	1.53	-0.02	0.43	0.33	1.85	2.06	2.13	0.03	1.31	-0.77	1.53	1.43	1.01	-0.272255	5.68151	4.94527	1.44773	3.88292	6.07953	1.16	-1.04	0.39	2.01	0.1	0.64
LOC106612111	Ssa#XM_014212990.1		DNA damage-inducible transcript 4-like protein									2.72	1.42							0.98	2.12																							1.16	-1.04	0.39	2.01	0.1	0.64
[truncated: 29 more rows]
[truncated: 27 more columns]
